# Supplementary material for: Genome-wide transcriptome analysis of porcine epidemic diarrhea virus virulent or avirulent strain-infected porcine small intestinal epithelial cells
Source: Virol Sin. 2022 Jan 18;37(1):70–81. doi: 10.1016/j.virs.2022.01.011 (PMC8922430; doi:10.1016/j.virs.2022.01.011)
Supplement: Supplementary data 2 DEGs__KEGG_GO_Cluster [file mmc2.xlsx]

## Sheet: HX_3h
Accesion	Gene Symbol	NC0h Average TPM	HX3h Average TPM	log2 (HX3h / NC0h)	Qvalue ( (HX3h / NC0h))	Regulation
100521067	NAV2	1.725	5.08	1.48176	1.51067e-85	UP
397585	AHSG	0.645	2.14	1.63647	1.18589e-07	UP
100517990	ZCCHC12	0.34	0.895	1.3039	0.000125298	UP
100519098	LOC100519098	7.41	16.875	1.03797	4.256e-70	UP
100170127	INSIG2	5.45	13.68	1.11198	1.56218e-22	UP
100037937	TLR3	0.98	2.73	1.47591	3.99779e-28	UP
100518597	SLC25A45	0.715	2.425	1.67003	2.50873e-10	UP
100520050	PRICKLE2	1.265	4.475	1.61218	1.76021e-58	UP
100620967	RLF	5.79	13.51	1.10787	1.06784e-76	UP
100513325	KIAA1147	1.275	2.87	1.07508	5.23358e-18	UP
100153501	LCN2	0.53	1.955	1.78933	0.000416606	UP
110259088	LOC110259088	1.895	5.42	1.46197	1.99577e-15	UP
100158055	OLFML3	1.485	3.25	1.2176	6.03943e-12	UP
100037951	C9	0.355	1.79	2.24184	8.23652e-12	UP
110261139	ZMYM6	2.725	6.33	1.11125	3.88044e-25	UP
100523200	ANGEL2	6.965	16.275	1.11371	9.14441e-79	UP
100158176	ADGRF1	0.69	2.24	1.40824	4.42111e-09	UP
100525594	THAP9	1.845	4.16	1.0951	3.91626e-32	UP
100521765	FSD1L	1.615	3.74	1.02462	1.08311e-12	UP
100155467	IFIT2	0.25	1.325	2.40599	8.4456e-09	UP
100519398	OSMR	15.46	35.255	1.08449	8.07709e-145	UP
100628318	IL1RAP	15.6	34.58	1.04606	1.16298e-134	UP
100520761	C4BPA	2.925	6.71	1.11279	1.87362e-14	UP
100513414	CHRNA9	1.2	3.145	1.37429	1.30954e-08	UP
100520233	ARRDC3	7.85	16.75	1.0162	3.97896e-55	UP
100154530	TGM2	3.405	7.82	1.11097	1.03354e-28	UP
100625733	DSG3	1.14	2.945	1.27196	6.65983e-19	UP
100523225	GLIS3	4.955	11.945	1.17228	1.58339e-92	UP
100511526	LAX1	0.285	0.73	1.29009	0.000753607	UP
100515041	PDLIM5	29.345	65.475	1.06214	0	UP
100522496	MYOM1	0.21	0.61	1.45146	9.85398e-06	UP
100188979	EPHA4	0.33	0.915	1.23351	4.06388e-06	UP
106508649	GCNT1	8.845	23.865	1.4492	5.86959e-159	UP
100513967	SHROOM4	4.495	12.185	1.34241	5.85192e-125	UP
100516328	JADE1	18.355	49.36	1.29523	0	UP
100737978	IKZF2	0.495	1.24	1.21041	7.83346e-13	UP
100523996	HRH1	1.905	4.405	1.11461	7.67653e-14	UP
100511642	LAMA3	18.985	55.26	1.43232	0	UP
397479	NR4A3	0.59	1.66	1.38978	3.34125e-13	UP
100155665	RNF144B	5.81	13.81	1.25761	2.34093e-66	UP
100623639	LOC100623639	0.23	0.545	1.09003	4.45798e-05	UP
100620912	STEAP3	0.66	2.18	1.63178	3.83744e-15	UP
100621152	RNF222	0.09	0.375	2.1519	0.00046743	UP
100520194	BTBD11	0.04	0.24	2.56693	0.000237961	UP
406191	TRAIL	1.29	10.865	1.29506	6.00553e-290	UP
100522358	SYT16	0.885	2.26	1.24958	7.55513e-67	UP
397397	AMY2	0.54	2.19	1.93932	1.07614e-07	UP
406191	TNFSF10	1.38	11.95	3.08592	6.02988e-127	UP
100622996	ZSCAN2	0.585	1.295	1.03811	4.4197e-06	UP
100524615	ARID5A	3.89	8.62	1.09256	1.71355e-17	UP
106509958	MTSS1	5.185	11.08	1.0991	1.72752e-50	UP
100519341	IDO2	1.455	4.95	1.71894	6.63848e-27	UP
100627543	CD96	0.09	0.595	2.88886	9.54412e-06	UP
100513064	BNC2	0.205	0.465	1.27148	6.69654e-07	UP
396873	TCN1	0.035	0.52	3.88886	0.000487778	UP
397338	WT1	7.675	17.865	1.1161	6.47548e-53	UP
100517326	FAM111B	6.75	14.675	1.02498	1.36994e-30	UP
100738048	CORIN	0.46	1.8	1.8521	2.06119e-27	UP
397294	ZFX	15.625	34.13	1.02164	5.87443e-150	UP
100622883	NAV3	1.15	2.89	1.23227	5.75404e-32	UP
100174955	KLF12	0.05	0.285	2.17462	0.000112817	UP
100624901	MYPN	0.51	1.365	1.3936	1.08117e-09	UP
100522432	REEP1	0.195	0.59	1.69818	8.46043e-05	UP
100525029	FAM111A	4.66	12.93	1.37008	9.24786e-81	UP
396775	TIMP3	33.985	79.16	1.12381	0	UP
100624458	ANKH	7.305	21.22	1.44503	0	UP
100626751	DIP2B	10.73	29.645	1.37013	7.61136e-278	UP
106507421	LOC106507421	0.04	0.27	2.6869	1.72286e-05	UP
397103	PCSK1	2.14	5.735	1.33271	7.19403e-36	UP
100517858	C13H3orf58	0.6	1.765	1.46549	4.92492e-11	UP
100523323	NOX4	0.44	1.43	1.67587	9.60134e-19	UP
100514109	SMPDL3B	7.63	34.48	2.09191	1.73851e-133	UP
100517010	CAVIN2	2.39	5.53	1.11713	4.70166e-17	UP
100518611	IRX3	3.07	6.995	1.09897	4.11332e-21	UP
100153374	PRUNE2	0.18	0.455	1.19656	5.36211e-07	UP
100521917	PTPN14	3.29	7.03	1.00098	9.08656e-82	UP
100621167	PLEKHG1	3.05	8.365	1.36132	2.20498e-83	UP
100152439	MYB	2.955	6.67	1.08151	4.86592e-22	UP
100156529	PCOLCE2	5.815	15.39	1.31374	3.31152e-38	UP
100157012	GDAP1	0.33	0.985	1.46384	2.17894e-06	UP
100520351	AMMECR1	4.9	16.635	1.66609	1.42643e-154	UP
397121	PLAT	105.725	319.9	1.51147	0	UP
100512142	ITGA1	0.08	0.225	1.3779	0.000490914	UP
100037967	PDE4D	3.055	7.47	1.20001	3.28325e-60	UP
110255312	LOC110255312	10.315	89.335	3.03719	0	UP
100519877	IDO1	1.16	15.215	3.63405	7.01678e-69	UP
100621801	GALNT4	0.45	1.155	1.28915	5.47408e-09	UP
100152022	MTERF2	0.48	1.445	1.48771	1.03391e-05	UP
106504991	LOC106504991	2.01	4.815	1.16236	1.29735e-38	UP
100737604	FGD6	1.82	5.495	1.49045	8.96979e-74	UP
100520422	SLC22A5	7.2	16.035	1.09836	8.421e-46	UP
100622305	PTGIR	0.49	1.16	1.13951	6.29745e-05	UP
100526114	CABLES1	4.26	10.225	1.1744	3.52787e-45	UP
102164386	HCAR2	4.19	9.48	1.08863	3.79683e-19	UP
100523224	BHLHB9	0.12	0.445	1.77047	0.000252261	UP
100520441	NIPAL1	15.475	55.905	1.75629	0	UP
102162245	RTL9	0.01	0.27	4.93617	4.97417e-08	UP
110255680	ZNF658	0.705	1.53	1.01391	4.12006e-06	UP
100518180	GCNT4	5.75	12.695	1.02181	2.26427e-49	UP
100151938	GBP1	0.235	0.77	1.62967	0.000116375	UP
102165318	LOC102165318	22.95	67.53	1.36442	0	UP
100152321	GPCPD1	5.21	13.825	1.3103	8.6216e-90	UP
102165030	TOR1AIP1	11.63	25.455	1.03477	5.26221e-76	UP
100525259	FAM171B	0.235	0.93	1.87326	7.73313e-12	UP
100157810	FRK	7.985	20.53	1.26583	1.60424e-97	UP
110258667	LOC110258667	4.32	9.615	1.06745	0.000131675	UP
100514914	CATSPERE	0.115	1.095	3.1519	2.49295e-13	UP
448808	FGL2	0.13	0.515	1.92057	1.68381e-05	UP
100152236	CPNE9	0.98	2.5	1.37276	4.07813e-08	UP
102163700	LOC102163700	0.545	2.665	2.19971	0.000401315	UP
100520813	AKR1D1	0.39	1.59	1.70895	5.57132e-09	UP
100153787	GPR15	1.275	2.76	1.01789	3.87455e-10	UP
100623926	PRRG1	33.98	95.22	1.39163	0	UP
100141404	MC3R	1.305	4.225	1.6194	1.77496e-07	UP
100512825	LMO2	0.085	0.635	2.85644	0.00019341	UP
100520738	CTTNBP2NL	14.6	33.23	1.08572	2.95242e-148	UP
100622680	BBS12	1.585	3.61	1.17042	2.46312e-27	UP
110261743	LOC110261743	0.405	2.675	2.70166	2.90597e-23	UP
100156181	PTPRB	0.71	3.195	2.06464	1.27094e-89	UP
100737222	ODAPH	3.805	10.755	1.41429	4.24344e-15	UP
100151968	CHST3	0.82	1.83	1.06911	1.65572e-11	UP
397062	TFRC	14.365	37.625	1.29634	7.65269e-101	UP
594850	TLR10	0.035	0.31	3.1519	0.000431275	UP
100516588	CEMIP2	1.38	5.765	1.97016	1.13269e-74	UP
100524378	LOC100524378	0.515	1.34	1.28237	3.20515e-08	UP
100627068	SLC1A2	0.235	0.46	1.00797	3.83947e-05	UP
100517563	TBPL1	5.56	12.075	1.01793	7.77413e-29	UP
100144523	PMEPA1	45.735	210.025	2.097	0	UP
100134956	UNC45B	0.435	1.165	1.33561	5.34624e-05	UP
100152368	EGLN3	15.215	38.965	1.26591	1.01488e-138	UP
100513296	LOC100513296	0.09	1.35	3.76857	3.0469e-28	UP
100153642	ANKRD37	10.67	32.32	1.46046	1.45692e-47	UP
100523979	CCNG2	8.525	30.04	1.72156	5.0103e-140	UP
100152238	IFNGR1	6.965	15.14	1.04593	9.9671e-31	UP
100518487	TMCC3	2.52	5.99	1.16568	2.81871e-35	UP
110255272	LOC110255272	1.32	5.985	2.10102	8.60324e-22	UP
100627452	WDR5B	1.535	3.34	1.01327	1.15374e-09	UP
100737113	LOC100737113	12.435	55.045	2.0644	6.59371e-180	UP
100517505	CTTNBP2	5.575	15.39	1.35915	1.91358e-116	UP
100515882	TMEM232	0.075	0.46	2.50553	0.00040136	UP
396925	VCAM1	0.36	1.31	1.75641	1.26222e-06	UP
396607	TLR1	3.35	7.64	1.09102	4.7326e-19	UP
396621	TLR6	0.47	2.575	2.35553	2.44027e-34	UP
100620961	ADGRF4	2.67	6.39	1.17512	3.39447e-20	UP
100623494	MGAM2	0.965	2.095	1.02044	4.07547e-18	UP
100316850	TMOD1	0.675	1.865	1.30971	1.52968e-08	UP
100620202	NYAP2	0.09	1.125	3.62583	1.30083e-34	UP
100151812	FLRT2	7.675	21.41	1.38365	2.95894e-198	UP
100523777	ELL2	1.27	4.215	1.63719	4.76639e-42	UP
100526059	LOC100526059	0.625	1.485	1.15651	2.31036e-07	UP
100524399	GPR87	0.82	2.295	1.4042	3.4273e-05	UP
100737965	RUNX2	1.645	4.03	1.19254	1.85267e-24	UP
100153816	ZMIZ1	6.89	14.825	1.01683	2.16875e-134	UP
100154650	PANK1	18.3	42.84	1.13475	5.50316e-103	UP
110255173	RPP14	3.91	12.145	1.54109	4.62821e-123	UP
397311	KDR	0.195	0.55	1.41081	2.07247e-05	UP
100516760	PAQR9	0.005	0.095	4.1519	8.50935e-05	UP
100620825	LOC100620825	0.385	0.945	1.20152	6.87762e-07	UP
100154284	PRDM1	2.095	0.97	-1.13549	5.28088e-12	DOWN
100521320	TMC4	1.665	0.84	-1.07114	0.000197493	DOWN
100519275	CSRNP1	17.35	6.705	-1.46135	1.22127e-81	DOWN
100628171	EVA1C	1.42	0.64	-1.27583	0.000528877	DOWN
100515847	RGL1	2.36	1.125	-1.14622	2.3524e-12	DOWN
100625859	TET1	0.505	0.255	-1.07857	0.000475038	DOWN
100144508	ID4	39.815	16.095	-1.39922	6.04895e-130	DOWN
100512960	TRIB1	42.065	18.905	-1.29393	2.21154e-178	DOWN
100626906	SIX5	4.125	2.18	-1.01251	8.2727e-11	DOWN
100155923	EFNA3	6.615	3.08	-1.19206	3.33633e-18	DOWN
100737860	EPN3	0.945	0.415	-1.28362	3.13681e-07	DOWN
493186	SOCS3	3.82	1.65	-1.30679	3.78525e-13	DOWN
397671	PPARG	48.86	25.12	-1.0636	9.39154e-76	DOWN
100628136	FAM131A	2.995	1.23	-1.35959	4.11246e-12	DOWN
110257534	ZNF775	2.08	0.75	-1.61667	3.05621e-09	DOWN
110259359	TNFAIP8L1	18.185	8.665	-1.18009	1.13836e-62	DOWN
100520726	EGR1	50.755	10.405	-2.3668	0	DOWN
397250	PLK3	27.3	9.875	-1.55254	4.17229e-104	DOWN
100144498	RAB3A	5.825	2.145	-1.51504	2.30717e-13	DOWN
100152613	IP6K3	2.285	1.095	-1.15553	1.18761e-06	DOWN
100522015	GRASP	1.76	0.355	-2.37167	7.7016e-13	DOWN
100512949	WNT9A	1.695	0.805	-1.16346	6.90358e-08	DOWN
106504172	INAFM1	5.325	2.73	-1.02818	0.000386374	DOWN
100511584	CBX4	10.255	5.21	-1.06	1.46933e-23	DOWN
100520218	ADAMTS9	1.15	0.59	-1.06242	4.65201e-09	DOWN
396801	LDLR	92.055	42.28	-1.20301	0	DOWN
100621092	ZCCHC24	0.635	0.255	-1.40269	0.000573014	DOWN
110255686	LOC110255686	0.56	0.215	-1.46869	0.000905211	DOWN
100522873	EPHA2	44.015	22.355	-1.07115	3.481e-170	DOWN
733631	GATA3	1.855	1.04	-1.01803	1.444e-05	DOWN
100620648	PER1	28.245	13.245	-1.16738	2.05874e-141	DOWN
100520768	CCDC173	18.91	9.455	-1.11478	1.76985e-33	DOWN
100627504	PTCH1	0.83	0.43	-1.09258	6.24074e-07	DOWN
100141401	S1PR5	2.7	1.36	-1.12338	2.44762e-07	DOWN
100513153	GSE1	2.74	1.045	-1.37729	2.89801e-33	DOWN
100626085	BOC	0.36	0.17	-1.19684	0.000861968	DOWN
399503	LIF	7.84	3.87	-1.11889	3.26843e-42	DOWN
100337669	FZD2	1.43	0.355	-2.12494	2.54901e-07	DOWN
100621588	FICD	7.1	3.725	-1.02	7.94532e-29	DOWN
110258064	CCDC187	0.615	0.275	-1.24042	1.3968e-07	DOWN
100525209	IER2	50.18	13.33	-1.99666	0	DOWN
100627220	TMCC2	0.875	0.43	-1.03739	0.000611958	DOWN
100626166	AJUBA	43.03	21.21	-1.10781	2.94527e-99	DOWN
100523569	LOC100523569	1.37	0.225	-2.60647	1.37422e-06	DOWN
100157309	ISLR2	1.31	0.7	-1.01803	2.90823e-05	DOWN
100127144	PDE9A	2.295	1.09	-1.06523	2.96767e-05	DOWN
100379630	GDF15	9.035	3.605	-1.41518	6.1662e-13	DOWN
494562	KLF9	3.56	1.425	-1.42242	0.000669306	DOWN
100620745	HES7	1.14	0.47	-1.3638	0.000107731	DOWN
100522201	LOC100522201	0.45	0	-4.97316	0.00014174	DOWN
110257499	TNFRSF6B	2.855	1.39	-1.15235	2.58618e-06	DOWN
100623071	FOXJ1	136.81	54.975	-1.40046	0	DOWN
100518133	KLHL14	5.49	2.595	-1.17061	1.77249e-27	DOWN
100521569	JHY	3.195	1.71	-1.00382	1.70902e-08	DOWN
100512629	MNT	8.375	3.905	-1.1919	8.93562e-46	DOWN
100520273	LOC100520273	0.675	0.345	-1.06012	3.13772e-06	DOWN
110260406	EPPK1	17.28	8.965	-1.0306	2.96152e-212	DOWN
102158686	LRRC3	0.56	0.21	-1.51279	2.17225e-05	DOWN
100156347	SLC25A25	8.16	4.19	-1.05336	6.03389e-11	DOWN
100523029	DLX2	0.755	0.285	-1.46869	0.000905211	DOWN
110257311	LOC110257311	0.73	0.38	-1.05328	1.80954e-05	DOWN
100512849	P2RY6	2.055	0.835	-1.41492	4.65326e-06	DOWN
100621339	PIM2	33.995	13.325	-1.43715	1.81206e-101	DOWN
100526083	OVOL2	4.285	1.81	-1.33996	3.13424e-09	DOWN
100152159	FAM83A	6.155	3.23	-1.02186	2.28025e-15	DOWN
100520156	SOX12	4.645	2.025	-1.29068	2.52631e-19	DOWN
100739505	GPBAR1	3.605	1.86	-1.02981	9.06539e-06	DOWN
100156908	PEAR1	0.23	0.03	-2.82538	0.000275405	DOWN
100337671	RASGEF1B	10.25	5.455	-1.03368	1.43238e-22	DOWN
100511570	TENT5B	15.57	3.89	-2.08775	8.67475e-97	DOWN
100144503	RHOB	63.695	33.01	-1.03804	1.79609e-163	DOWN
100157844	PIM1	9.755	4.935	-1.07671	6.28142e-25	DOWN
110258061	NOTCH1	1.24	0.43	-1.60845	2.13758e-21	DOWN
100525205	FOSL1	67.175	25.395	-1.48541	6.32235e-164	DOWN
100512968	AHDC1	1.265	0.52	-1.36256	1.24383e-12	DOWN
100155350	JPH2	0.275	0.09	-1.68788	0.00067442	DOWN
100511883	RIMS3	0.66	0.275	-1.30926	2.75188e-06	DOWN
100141418	RNF39	6.37	1.14	-2.5586	6.05238e-19	DOWN
100511700	CLMN	3.2	1.495	-1.18309	2.66107e-15	DOWN
100153445	WNT7A	8.52	3.335	-1.45171	1.48824e-40	DOWN
100524269	SOX13	2.145	1.095	-1.0555	1.51673e-13	DOWN
110261009	FOSB	3.635	1.28	-1.58378	4.43631e-29	DOWN
110262030	FGFRL1	0.945	0.26	-1.96145	4.32273e-06	DOWN
110259314	JUND	57.675	29.495	-1.04962	1.84888e-89	DOWN
100525560	CDKN2D	36	15.355	-1.31073	2.60823e-52	DOWN
110260664	KRT80	17.155	7.95	-1.20544	1.87971e-73	DOWN
100152215	CDKN1A	45.5	22.89	-1.08531	4.83032e-87	DOWN
396762	FGFR2	1.325	0.63	-1.15939	0.000159533	DOWN
100524550	VPS37D	6.97	3.555	-1.05792	6.87125e-10	DOWN
100515579	LOC100515579	4.655	0.26	-4.27665	2.33228e-151	DOWN
100523750	SMTNL2	35.65	15.105	-1.32747	4.64405e-101	DOWN
100517764	SLC25A33	35.76	18.39	-1.05763	3.58304e-47	DOWN
110257361	ZBTB46	1.015	0.275	-2.01803	2.24071e-12	DOWN
100622381	BANP	10.315	4.3	-1.3506	2.98059e-29	DOWN
100522651	NEURL1B	13.685	5.62	-1.37281	3.16425e-112	DOWN
110261317	LOC110261317	1.38	0.72	-1.036	3.38834e-07	DOWN
110255937	PPP1R27	2.015	0.345	-2.6503	1.53098e-05	DOWN
641342	NR1D1	24.26	4.34	-2.56831	0	DOWN
100522869	PLEKHF1	9.78	4.86	-1.10238	1.8483e-18	DOWN
100520139	ZNF8	0.285	0.105	-1.52903	0.000108783	DOWN
100038004	EGR2	1.67	0.55	-1.14606	7.51448e-07	DOWN
403162	INSIG1	23.88	5.345	-2.24931	1.71097e-178	DOWN
100522839	ID1	87.81	17.495	-2.41276	5.77572e-218	DOWN
100518432	MYCL	2.665	0.925	-1.58812	1.33717e-15	DOWN
100174959	KLF2	9.555	4.55	-1.1419	1.99561e-15	DOWN
110260202	ARC	0.61	0.08	-2.9815	1.94072e-07	DOWN
100524404	NIM1K	7.625	3.53	-1.19522	1.58427e-20	DOWN
100518866	CISH	5.89	1.59	-1.99988	3.1337e-09	DOWN
100525013	FGF18	1.18	0.255	-2.33996	2.37397e-07	DOWN
100157578	NAB2	21.09	4.8	-2.20638	2.02453e-131	DOWN
100625006	APLN	0.955	0.305	-1.7405	1.03851e-06	DOWN
100174957	KLF15	3.4	0.715	-2.25152	5.33068e-22	DOWN
106510450	FOXF1	0.285	0.145	-1.13994	4.17345e-06	DOWN
396583	SNAI1	5.91	3.05	-1.0393	4.75933e-09	DOWN
100518628	TBKBP1	2.045	1.07	-1.01803	1.05483e-06	DOWN
100144486	FOS	62.53	19.6	-1.7536	9.8356e-122	DOWN
110260904	OSGIN1	9.105	2.35	-2.03854	1.84304e-99	DOWN
100174954	KLF11	8.69	2.58	-1.84768	2.56721e-71	DOWN
100521789	LOC100521789	1.375	0.395	-1.81802	3.17109e-05	DOWN
100523358	JUNB	24.21	7.27	-1.82388	2.55522e-267	DOWN
100156100	C13H21orf62	5.25	2.58	-1.04269	1.13708e-05	DOWN
100620852	PRAG1	2.815	1.195	-1.31304	1.32706e-17	DOWN
100514734	LOC100514734	1.845	0.545	-1.82894	0.000139956	DOWN
100152239	NHS	2.655	1.36	-1.05393	3.46895e-22	DOWN
100620133	NRARP	5.175	1.95	-1.4972	3.89509e-20	DOWN
100521016	PIM3	9.215	4.515	-1.11564	8.30162e-20	DOWN
100158062	RUSC2	4.33	2.195	-1.0466	3.49609e-19	DOWN
100626612	PRR15L	3.195	0.75	-2.2039	1.01545e-11	DOWN
100622579	HERPUD1	133.755	63.455	-1.16324	0	DOWN
100514396	NYAP1	0.6	0.21	-1.62375	1.73093e-06	DOWN
397514	POU2F3	1.32	0.59	-1.21358	0.000138149	DOWN
100739264	HES4	2.11	1.11	-1.00621	2.28773e-09	DOWN
100521638	RASSF5	2.175	1.14	-1.02649	1.37912e-07	DOWN
100510947	PTGDR2	0.67	0.3	-1.25944	0.000610926	DOWN
100625164	FOXN1	0.405	0.04	-3.33996	2.6008e-08	DOWN
100524978	LFNG	4.615	2.32	-1.06562	1.18314e-28	DOWN
100329221	PPARGC1B	1.05	0.525	-1.07943	5.13916e-11	DOWN
100516296	EGR3	3.52	1.2	-1.65494	6.15845e-26	DOWN
100316849	ZFP36	38.495	19.06	-1.10024	1.64995e-58	DOWN
654298	ID2	108.575	31.64	-1.87076	1.20238e-263	DOWN
100152069	SMAD6	2.16	1.135	-1.00863	2.0023e-12	DOWN
100627056	WNT5A	3.335	1.605	-1.18263	8.18041e-24	DOWN
100625270	ST8SIA1	0.65	0.355	-1.11588	2.18298e-06	DOWN
100151897	SH2D3C	3.13	1.38	-1.2517	2.6072e-12	DOWN
100517459	ENC1	9.4	3.21	-1.59546	7.13276e-74	DOWN
100152163	DLL4	0.955	0.355	-1.52392	4.45168e-06	DOWN
100337659	EPHB3	0.76	0.26	-1.64421	1.14394e-06	DOWN
100520041	USP2	5.695	2.03	-1.61458	5.02125e-30	DOWN

## Sheet: HX_6h
Accesion	Gene Symbol	NC0h Average TPM	HX6h Average TPM	log2 (HX6h / NC0h)	Qvalue ( (HX6h / NC0h))	Regulation
100518874	OTULINL	5.88	13.285	1.12151	7.28362e-36	UP
397585	AHSG	0.645	3.145	2.2457	4.03573e-16	UP
100517990	ZCCHC12	0.34	1.125	1.67519	1.32546e-07	UP
100144531	PCK1	17.63	36.575	1.01007	1.27571e-74	UP
100518597	SLC25A45	0.715	1.705	1.22298	3.80565e-05	UP
100517152	MEIS1	1.435	3.035	1.01388	5.23618e-09	UP
110259088	LOC110259088	1.895	8.735	2.19625	1.65269e-42	UP
100152019	PELI2	0.305	0.77	1.30801	1.92784e-06	UP
100525009	ZNF395	11.645	31.305	1.40849	1.68674e-179	UP
100158176	ADGRF1	0.69	2.16	1.57549	1.85021e-11	UP
100523704	ANKRD33B	4.445	12.975	1.50286	2.31038e-148	UP
106504950	FAM237A	18.1	37.88	1.06732	1.77791e-105	UP
100156404	PGF	21.57	48.85	1.1437	3.13886e-71	UP
100037937	TLR3	0.98	4.49535	2.19758	4.5924e-05	UP
100524761	KCTD12	0.54	1.115	1.00059	4.92251e-08	UP
397236	OCLN	100.94	214.7	1.04784	0	UP
100513419	FUT4	1.19	2.86	1.22647	7.87121e-22	UP
100522496	MYOM1	0.21	0.635	1.52896	3.24107e-06	UP
100152930	ADGRF5	1.245	2.73	1.08357	3.11609e-14	UP
396555	PDE3A	0.685	1.64	1.21849	2.91025e-06	UP
100155467	IFIT2	0.25	2.6167	3.38773	6.54134e-05	UP
100620522	BACH2	0.485	1	1.00808	5.1818e-08	UP
100512979	GRAMD1B	13.835	29.53	1.04237	3.24458e-199	UP
102166944	LOC102166944	387.755	792.17	1.01108	4.07791e-215	UP
396865	CHI3L1	0.48	1.315	1.40498	0.000991596	UP
100519809	HOXA3	1.245	2.78	1.10952	2.26264e-10	UP
397397	AMY2	0.54	2.015	1.84116	1.19553e-06	UP
406191	TNFSF10	1.38	3.76	1.46453	8.18951e-17	UP
100515448	MAP3K13	2.995	8.27	1.42029	3.51007e-121	UP
494561	HK2	21.995	59.125	1.38477	1.45604e-239	UP
100519341	IDO2	1.455	7.215	2.28161	5.42538e-56	UP
100627543	CD96	0.09	0.665	3.08805	1.27392e-06	UP
100156280	GREM1	94.165	195.26	1.01339	0	UP
100625693	MCOLN3	0.1	0.41	2.04498	0.000204847	UP
102162416	FAM217B	0.475	1.215	1.25218	3.27107e-07	UP
100621791	DEPP1	0.265	1.165	2.10012	0.000330687	UP
100738048	CORIN	0.46	1.515	1.40084	1.14563e-13	UP
397411	MMP7	7	22.05	1.61871	1.33435e-41	UP
100511431	CRB2	0.255	0.655	1.32427	1.59194e-06	UP
100152141	CTGF	26.185	63.915	1.24665	8.2311e-163	UP
100153038	IFIT1	1.365	3.32	1.24344	3.069e-08	UP
100522432	REEP1	0.195	0.99	2.53308	5.388e-12	UP
100518586	UBE2QL1	0.63	1.64	1.33243	4.06228e-05	UP
100624458	ANKH	7.305	26.63	1.82178	0	UP
100154170	ISM1	0.46	1.62	1.78195	2.93433e-20	UP
397103	PCSK1	2.14	5.885	1.41865	2.93735e-41	UP
406191	TRAIL	1.29	3.1386	1.28273	4.11939e-11	UP
100523323	NOX4	0.44	0.905	1.02165	4.15336e-06	UP
100514109	SMPDL3B	7.63	31.645	2.01336	1.83186e-119	UP
445524	GAST	0.155	2.975	4.24851	5.79129e-05	UP
100522455	LOC100522455	0.085	0.435	2.30078	0.00065397	UP
100154248	IFIT3	10.68	25.575	1.22341	9.85316e-57	UP
100152439	MYB	2.955	11.635	1.9339	6.65157e-91	UP
100156529	PCOLCE2	5.815	14.375	1.26545	1.61187e-34	UP
110255312	LOC110255312	10.315	24.99	1.23931	2.35352e-43	UP
100519877	IDO1	1.16	10.875	3.19323	2.07649e-45	UP
100155505	TRIM46	4.105	10.345	1.29221	1.86169e-38	UP
397628	ANGPTL4	4.55	9.845	1.07459	1.32029e-15	UP
100156073	LOC100156073	0.095	0.385	1.95478	0.000513506	UP
100626687	PIEZO2	0.05	0.17	1.67044	0.000975072	UP
100520422	SLC22A5	7.2	17.4	1.26214	4.63191e-63	UP
396752	RSAD2	0.11	0.545	2.23762	7.8569e-05	UP
100145895	ISG15	11.505	31.185	1.41403	7.59969e-20	UP
397492	DPP4	19.08	41.905	1.09397	8.1961e-89	UP
100738902	IL17D	0.425	1.355	1.62911	0.000134437	UP
448808	FGL2	0.13	0.67	2.34636	1.47486e-08	UP
100155467	IFIT2	0.25	2.61	3.38773	1.01986e-08	UP
100738910	PRRX1	0.175	0.525	1.53901	2.82764e-05	UP
100520813	AKR1D1	0.39	1.16	1.39053	1.39302e-05	UP
100524733	PRELID2	6.395	14.115	1.09633	4.64522e-63	UP
110261743	LOC110261743	0.405	5.36	3.69474	2.8273e-59	UP
100156181	PTPRB	0.71	1.79	1.28807	6.67083e-27	UP
100621654	FAM3D	5.435	12.53	1.23791	3.72214e-19	UP
100525230	LURAP1	0.885	1.83	1.00952	7.57856e-13	UP
397062	TFRC	14.365	44.46	1.58753	1.2081e-165	UP
102160196	FAM107B	16.19	46.81	1.48677	4.15806e-237	UP
100517760	PTPN22	1.045	2.315	1.10247	2.08833e-08	UP
100525186	PHYHIPL	36.425	108.94	1.28184	8.06295e-295	UP
100144523	PMEPA1	45.735	112.775	1.24765	0	UP
100517143	DTX4	3.535	9.11	1.44013	1.73786e-79	UP
102164419	SLC2A1	99.965	227.91	1.14659	0	UP
100134956	UNC45B	0.435	1.255	1.49363	4.17634e-06	UP
100152368	EGLN3	15.215	37.205	1.2478	5.95947e-133	UP
100523979	CCNG2	8.525	21.15	1.26847	9.73857e-65	UP
100153946	CEBPD	31.06	67.14	1.07258	1.8961e-89	UP
100522330	SLC7A8	0.735	1.7	1.21761	7.63108e-10	UP
100737113	LOC100737113	12.435	27.59	1.11142	1.16033e-37	UP
100517505	CTTNBP2	5.575	16.57	1.51304	6.72134e-151	UP
100153922	TCF7L2	3.89	8.355	1.06863	7.21908e-31	UP
396925	VCAM1	0.36	1.11	1.58555	3.59374e-05	UP
100157572	GALNT15	2.44	6.535	1.38635	9.3747e-28	UP
396621	TLR6	0.47	1.205	1.30901	5.50762e-08	UP
100620961	ADGRF4	2.67	6.34	1.21485	1.82104e-21	UP
100316850	TMOD1	0.675	2.43	1.7414	3.83112e-16	UP
106505131	RASEF	1.16	2.675	1.16497	5.55507e-10	UP
110261143	SFPQ	86.205	192.2	1.05316	0	UP
100154650	PANK1	18.3	41.33	1.10639	3.60422e-96	UP
100510974	COL28A1	0.87	1.885	1.05948	6.7174e-07	UP
100620825	LOC100620825	0.385	0.925	1.23211	4.59384e-07	UP
100154284	PRDM1	2.095	0.905	-1.28037	5.10532e-14	DOWN
100624095	DNAI2	1.52	0.77	-1.06082	9.13805e-05	DOWN
100518243	CCNF	55.63	27.85	-1.04011	7.1248e-184	DOWN
100154630	HJURP	25.335	11.755	-1.14795	4.23661e-62	DOWN
100515590	CCDC69	4.63	1.98	-1.26874	2.29934e-30	DOWN
102164598	LOC102164598	1.08	0.42	-1.26867	8.56589e-06	DOWN
100154449	ETS2	9.9	4.935	-1.01635	1.01969e-29	DOWN
102158881	NOTCH3	1.175	0.53	-1.18629	3.80348e-11	DOWN
100515505	MPP2	3.195	1.58	-1.08094	3.71193e-12	DOWN
100512960	TRIB1	42.065	20.35	-1.13302	1.11996e-143	DOWN
100516091	ZFYVE28	3.915	1.775	-1.18776	5.63422e-17	DOWN
110261089	GPR157	21.205	8.91	-1.28966	1.14509e-36	DOWN
100154492	RSRC2	66.015	28.865	-1.15874	2.41309e-157	DOWN
100621861	MNS1	16.88	7.04	-1.30198	7.27325e-36	DOWN
102161832	MFNG	3.865	1.765	-1.17367	9.00184e-09	DOWN
100521306	SCML1	6.935	3.45	-1.11489	7.40481e-31	DOWN
100153665	KLF10	130.335	60.07	-1.16061	0	DOWN
100627772	ST3GAL2	11.57	4.34	-1.43964	1.4508e-78	DOWN
100521730	ZNF667	1.32	0.525	-1.28145	1.07451e-06	DOWN
110261142	LOC110261142	0.3	0.065	-2.16723	8.07224e-05	DOWN
100037269	SLC27A1	2.26	1.07	-1.19735	2.22064e-10	DOWN
100625296	PDZD7	0.69	0.32	-1.15142	0.000140759	DOWN
100518508	JCAD	1.395	0.7	-1.04832	5.68163e-08	DOWN
110261259	C6H16orf46	1.845	0.775	-1.32872	1.6228e-06	DOWN
100521146	TNFRSF19	1.365	0.655	-1.08273	6.36529e-07	DOWN
100233199	PITPNC1	0.415	0.165	-1.83592	0.000916359	DOWN
100525130	DYDC2	5.24	2.155	-1.29487	2.50114e-08	DOWN
100511400	LGR6	0.695	0.27	-1.42826	2.16705e-05	DOWN
100737860	EPN3	0.945	0.445	-1.14717	4.77933e-06	DOWN
100512716	SLC6A12	0.93	0.43	-1.17526	0.000837793	DOWN
100514786	LOC100514786	0.245	0.12	-1.05996	0.000768067	DOWN
100513010	FOXRED2	0.68	0.215	-1.51131	2.91613e-06	DOWN
100521912	WNT11	3.295	1.625	-1.05912	8.16671e-07	DOWN
100520726	EGR1	50.755	19.49	-1.42404	1.60039e-269	DOWN
110257100	SLC39A10	12.15	4.65	-1.41993	8.91742e-91	DOWN
100152584	ALPK2	0.37	0.08	-2.34181	8.73567e-10	DOWN
595121	ARL4A	21.27	11.57	-1.27101	5.08715e-28	DOWN
100524288	MYLK2	0.56	0.13	-2.16934	5.04681e-05	DOWN
106504172	INAFM1	5.325	2.72	-1.00172	0.000696101	DOWN
102162205	C8H4orf54	0.16	0.035	-2.28482	1.17478e-05	DOWN
100518504	ABCG4	0.32	0.035	-3.32134	2.75053e-06	DOWN
100515845	PCF11	17.915	9.02	-1.04317	3.77399e-90	DOWN
100512136	TMEM72	0.23	0.05	-2.32175	2.95991e-05	DOWN
100154024	IGSF8	15.6	7.59	-1.0809	2.80504e-33	DOWN
100522757	RUBCNL	1.075	0.46	-1.27243	0.000500111	DOWN
102167373	SRGAP3	0.25	0.085	-1.554	0.000251369	DOWN
102161224	CFAP54	1.09	0.485	-1.21354	2.05169e-12	DOWN
100144489	GPR4	1.42	0.56	-1.40822	9.87265e-06	DOWN
733631	GATA3	1.855	0.115	-3.90631	3.26355e-25	DOWN
397501	POU2F1	2.05	1.035	-1.0747	1.5194e-10	DOWN
100505411	BTC	19.645	10.245	-1.01385	4.26774e-42	DOWN
100158094	LRRC71	1.37	0.46	-1.58438	6.07708e-05	DOWN
100620648	PER1	28.245	13.87	-1.0566	1.46901e-119	DOWN
100152372	RCSD1	3.705	1.42	-1.4358	6.84344e-20	DOWN
100520768	CCDC173	18.91	6.83	-1.49737	7.64623e-52	DOWN
100157349	LOC100157349	1.835	0.615	-1.6225	2.07129e-05	DOWN
100626085	BOC	0.36	0.095	-1.85918	3.43461e-06	DOWN
100126283	AQP7	2.17	0.81	-1.44302	2.48269e-05	DOWN
100739336	CEP57L1	4.59	2.38	-1.1234	2.26038e-08	DOWN
100521731	TAL1	1.19	0.545	-1.17574	2.9996e-06	DOWN
100739177	CCM2L	0.39	0.04	-3.45885	5.34431e-05	DOWN
100627357	LOC100627357	0.86	0.305	-1.54415	1.09596e-05	DOWN
100621588	FICD	7.1	2.73	-1.42433	1.05276e-47	DOWN
100525209	IER2	50.18	20.745	-1.31644	1.73226e-176	DOWN
100240743	DDIT3	52.065	24.83	-1.12407	2.52199e-40	DOWN
106509697	CIITA	1.065	0.41	-1.32163	2.31585e-09	DOWN
100525579	CDH11	0.56	0.27	-1.09615	0.000469268	DOWN
106509717	LOC106509717	1.37	0.18	-3.18124	1.31749e-11	DOWN
110259211	BRSK2	1.81	0.97	-1.07958	5.3214e-07	DOWN
100127144	PDE9A	2.295	0.77	-1.51383	3.911e-08	DOWN
100521835	INTS6L	2	0.975	-1.08571	2.38641e-07	DOWN
100511850	SEMA6D	4.72	1.295	-1.84695	2.28433e-58	DOWN
100620745	HES7	1.14	0.31	-1.93015	6.92711e-07	DOWN
106505981	DEFB115	9.21	4.25	-1.13692	0.000704628	DOWN
100217391	FLVCR2	1.095	0.37	-1.60294	6.87654e-07	DOWN
100522201	LOC100522201	0.45	0	-4.95454	0.000195049	DOWN
100621633	SFXN5	0.775	0.31	-1.37381	3.89347e-05	DOWN
100516747	GRID2	1.32	0.56	-1.27664	1.35195e-08	DOWN
100627757	AATK	0.47	0.185	-1.39995	5.19744e-05	DOWN
100521569	JHY	3.195	1.43	-1.19819	9.92568e-11	DOWN
100152222	SYNPO2L	0.525	0.14	-1.94695	2.89024e-06	DOWN
100737339	LOC100737339	3.54	1.105	-1.71151	0.000641314	DOWN
100513460	PALM3	1.455	0.515	-1.53375	7.15938e-07	DOWN
100626308	APCDD1	1.195	0.435	-1.49584	2.56471e-06	DOWN
100144450	PPP1R10	54.875	18.935	-1.58466	0	DOWN
100524723	CHAC1	29.655	11.745	-1.3755	1.68432e-58	DOWN
102167874	LOC102167874	1.295	0.585	-1.19497	0.000229406	DOWN
100621076	NR1D2	19.425	6.755	-1.55711	2.01332e-158	DOWN
100126289	PTCRA	3.525	1.575	-1.20186	3.58121e-05	DOWN
100513331	TCEAL9	6.6	2.595	-1.38227	5.47227e-09	DOWN
100512849	P2RY6	2.055	0.68	-1.60276	6.90043e-07	DOWN
102164658	FAM83D	30.885	14.155	-1.16687	4.06211e-90	DOWN
110259844	GRID2IP	0.34	0.115	-1.60715	0.00049647	DOWN
110255195	SLC17A2	0.55	0.205	-1.48012	6.90278e-06	DOWN
110255660	LMOD1	1.88	0.49	-1.98031	4.23398e-16	DOWN
100515552	GLIS1	0.205	0.02	-3.16934	0.000508154	DOWN
100739505	GPBAR1	3.605	1.805	-1.03504	1.19898e-05	DOWN
110260200	THEM6	0.86	0.355	-1.32134	0.000924547	DOWN
100155506	TTC24	3.37	1.715	-1.01559	6.42728e-11	DOWN
100337671	RASGEF1B	10.25	4.255	-1.40411	1.35618e-35	DOWN
397055	CYP27B1	3.41	1.525	-1.26379	4.06037e-14	DOWN
100513431	CACNA1G	0.44	0.2	-1.16934	8.28731e-07	DOWN
100738544	ERRFI1	40.745	20.965	-1.00203	3.87652e-102	DOWN
110258061	NOTCH1	1.24	0.64	-1.00487	1.34053e-10	DOWN
100519885	CHST1	0.555	0.1	-2.45885	2.72753e-05	DOWN
397358	SLC9A3	0.28	0.07	-2.07742	5.07802e-05	DOWN
100155350	JPH2	0.275	0.085	-1.66927	0.000982721	DOWN
100152580	RASSF4	5.16	1.92	-1.48484	7.45876e-20	DOWN
100154866	KCNK5	71.835	35.455	-1.06077	2.52821e-226	DOWN
102166091	PCDHB6	0.285	0.07	-2.07878	0.000430896	DOWN
100511883	RIMS3	0.66	0.24	-1.53857	1.53187e-07	DOWN
100141418	RNF39	6.37	3.01	-1.11677	1.7729e-06	DOWN
100524790	RGS14	0.76	0.3	-1.36198	0.000391571	DOWN
100511700	CLMN	3.2	1.595	-1.049	1.60514e-12	DOWN
110261009	FOSB	3.635	0.975	-1.94253	7.06196e-38	DOWN
102161426	ZNF471	4.835	2.47	-1.01014	1.91991e-17	DOWN
110262030	FGFRL1	0.945	0.23	-2.05831	3.04494e-06	DOWN
100521824	CERKL	3.96	1.715	-1.24227	3.16977e-08	DOWN
100521593	DNAJB9	23.925	10.9	-1.17497	9.30944e-62	DOWN
100622036	RNF183	0.855	0.28	-1.66711	1.53172e-09	DOWN
100520400	YOD1	3.26	1.7	-1.00226	2.2028e-19	DOWN
100520320	DIXDC1	7.7	3.62	-1.13234	5.47691e-43	DOWN
397180	MTHFR	1.5	0.75	-1.05808	7.31405e-10	DOWN
414369	SMTN	23.935	9.935	-1.30952	8.95568e-97	DOWN
100628223	HS3ST1	0.785	0.26	-1.64327	7.60506e-05	DOWN
100522651	NEURL1B	13.685	5.34	-1.41419	1.85175e-116	DOWN
397302	CD247	1.385	0.735	-1.12948	4.71018e-06	DOWN
100525468	CITED4	1.115	0.155	-2.90631	1.13217e-05	DOWN
100520570	MTCL1	6.73	3.17	-1.12817	4.04775e-46	DOWN
110255937	PPP1R27	2.015	0.065	-4.95361	6.31886e-08	DOWN
641342	NR1D1	24.26	3.055	-3.03227	0	DOWN
100520139	ZNF8	0.285	0.08	-1.87999	8.95851e-06	DOWN
100521302	PPP1R14C	0.975	0.365	-1.45885	0.000797578	DOWN
100524125	TCEAL7	2.16	0.59	-1.99941	2.9887e-06	DOWN
100626072	MMP25	2.195	0.725	-1.64327	1.83063e-24	DOWN
100522839	ID1	87.81	29.99	-1.5835	2.01239e-124	DOWN
110260202	ARC	0.61	0.095	-2.69985	1.23111e-06	DOWN
100520910	ARHGAP33	2.735	1.12	-1.33062	8.58323e-19	DOWN
100628004	SLC10A6	0.215	0	-4.73168	0.000688671	DOWN
100515302	LOC100515302	0.235	0	-6.06076	1.29228e-08	DOWN
100519114	SLC16A14	0.355	0.09	-1.96904	1.19315e-05	DOWN
100157578	NAB2	21.09	4.815	-2.14663	4.89652e-126	DOWN
100516583	TERB2	3.145	1.545	-1.06354	1.53506e-05	DOWN
100520538	TESMIN	0.945	0.26	-1.91998	4.49887e-06	DOWN
100513819	SRCIN1	0.28	0.06	-1.71164	0.000341542	DOWN
407611	RBP2	12.875	6.06	-1.11307	1.2791e-06	DOWN
100152524	LOC100152524	5.235	1.31	-2.03832	3.40748e-23	DOWN
100512157	MXD3	17.065	7.525	-1.23123	5.93349e-27	DOWN
100144486	FOS	62.53	26.11	-1.29753	1.33101e-77	DOWN
100514811	PLA2G4E	0.13	0.015	-3.16934	0.000508154	DOWN
396945	SERPINE1	43.18	20.295	-1.13253	1.24029e-124	DOWN
110260904	OSGIN1	9.105	4.225	-1.1495	5.20608e-43	DOWN
100174954	KLF11	8.69	3.935	-1.18384	8.2364e-37	DOWN
100521789	LOC100521789	1.375	0.105	-3.53528	1.45589e-09	DOWN
110257285	LOC110257285	0.66	0.335	-1.01501	0.000218907	DOWN
100514734	LOC100514734	1.845	0.485	-1.97681	7.87708e-05	DOWN
100622627	NEK10	1.21	0.625	-1.06284	2.25724e-08	DOWN
100513844	LOC100513844	1.715	0.26	-2.78077	3.087e-09	DOWN
100153251	WDR72	1.28	0.615	-1.10375	3.0013e-08	DOWN
100170845	LPIN1	9.615	4.31	-1.12344	3.70475e-43	DOWN
100620399	GPR20	2.29	1.125	-1.06759	8.64135e-09	DOWN
100512737	SLC13A2	0.6	0.16	-1.95361	0.00051788	DOWN
494563	KLF13	2.87	1.025	-1.52298	0.000371637	DOWN
100622579	HERPUD1	133.755	50.695	-1.44293	0	DOWN
110258297	LOC110258297	0.265	0.075	-1.87436	0.000936082	DOWN
100515299	LINGO3	0.71	0.315	-1.21443	0.000371863	DOWN
100519223	DHRS9	2.725	0.885	-1.66617	4.65166e-11	DOWN
100624989	SERTAD1	47.445	20.085	-1.28005	3.52545e-85	DOWN
100144487	DRD1	0.775	0.28	-1.56235	1.16167e-05	DOWN
100522452	LRRC32	0.74	0.27	-1.42826	2.16705e-05	DOWN
100514069	FAM171A2	0.87	0.29	-1.58438	2.18149e-05	DOWN
100517019	JAZF1	2.525	1.135	-1.35408	4.34146e-10	DOWN
100626512	GDPD1	1.11	0.42	-1.44152	0.000207915	DOWN
100526171	ZNF566	2	0.96	-1.05386	0.00039369	DOWN
100510947	PTGDR2	0.67	0.16	-2.08734	7.11761e-07	DOWN
100625807	LCT	0.34	0.15	-1.22105	5.35743e-06	DOWN
100621521	LOC100621521	0.68	0.135	-2.52903	0.000733959	DOWN
100625164	FOXN1	0.405	0.03	-3.73638	9.21961e-09	DOWN
100622125	EOMES	0.565	0.19	-1.58438	0.000282902	DOWN
100516296	EGR3	3.52	0.57	-2.66548	4.04299e-46	DOWN
100516719	ENTPD8	0.185	0.015	-3.86037	0.0002443	DOWN
654298	ID2	108.575	46.655	-1.25584	3.76886e-146	DOWN
100622617	GABRA2	0.41	0.2	-1.07958	0.00056868	DOWN
100627056	WNT5A	3.335	1.275	-1.49279	3.04135e-33	DOWN
100620875	IL20RB	0.365	0.155	-1.22971	0.000510824	DOWN
100739123	RALYL	1.735	0.87	-1.02979	0.00013929	DOWN
396941	PECAM1	4.425	1.81	-1.25743	5.79594e-16	DOWN
100525987	TMEM74	1.67	0.715	-1.24558	3.42722e-06	DOWN
397387	THRA	8.44	3.865	-1.26651	1.26885e-26	DOWN
100337659	EPHB3	0.76	0.285	-1.44872	1.49674e-05	DOWN

## Sheet: HX_12h
Accesion	Gene Symbol	NC0h Average TPM	HX12h Average TPM	log2 (HX12h / NC0h)	Qvalue ( (HX12h / NC0h))	Regulation
397585	AHSG	0.645	2.385	1.83948	7.79976e-10	UP
100513230	GRB7	20.76	59.115	1.46125	6.62723e-182	UP
110259088	LOC110259088	1.895	25.39	3.69693	3.95745e-200	UP
100525009	ZNF395	11.645	25.655	1.11264	4.50654e-101	UP
100158176	ADGRF1	0.69	1.57	1.03916	8.71858e-05	UP
100625946	MAP2K6	0.515	1.15	1.07912	9.72754e-10	UP
100523704	ANKRD33B	4.445	12.005	1.34974	2.48109e-113	UP
100627432	AP1S3	33.02	74.445	1.08816	6.341e-165	UP
100626780	RSRP1	10.135	24.69	1.19533	2.69811e-35	UP
100156404	PGF	21.57	55.415	1.31225	4.89926e-99	UP
100628130	SCN3B	2.935	7.015	1.19746	3.03527e-38	UP
494022	TIE1	0.2	0.425	1.13043	7.47253e-05	UP
100525762	DDIT4L	8.29	21.975	1.32039	1.41488e-68	UP
100524999	LOC100524999	2.65	5.82	1.17631	1.26327e-06	UP
100152930	ADGRF5	1.245	3.18	1.28112	6.50321e-21	UP
100519286	SERPINB2	1.565	3.33	1.02064	7.61227e-06	UP
100156210	ETV7	0.605	1.255	1.02436	2.46046e-08	UP
100521600	LOC100521600	4.905	15.225	1.59009	1.38959e-44	UP
100620522	BACH2	0.485	1.11	1.12489	3.60386e-10	UP
396743	CD55	21.47	52.19	1.18652	2.17587e-157	UP
100152427	SULF1	1.17	2.5	1.04418	7.61749e-11	UP
100154269	MXI1	11.665	30.445	1.31694	2.52989e-126	UP
106510592	ZNF470	0.3	0.745	1.28952	0.000907606	UP
100037286	ARNTL	3.69	8.985	1.10125	2.26933e-20	UP
100515448	MAP3K13	2.995	9.02	1.50395	1.64406e-139	UP
100519341	IDO2	1.455	5.545	1.88388	1.54091e-33	UP
100627543	CD96	0.09	0.435	2.46884	0.000653958	UP
100156280	GREM1	94.165	218.44	1.13549	0	UP
100625693	MCOLN3	0.1	0.395	1.96361	0.000429064	UP
102162336	LOC102162336	64.02	187.87	1.42446	0	UP
100621791	DEPP1	0.265	1.675	2.62832	3.89934e-07	UP
110260736	APOLD1	0.385	0.85	1.07652	0.000134401	UP
100739769	ZNF521	0.34	0.79	1.1334	8.82156e-05	UP
397411	MMP7	7	25.83	1.81916	4.99252e-56	UP
100154395	NOV	54.835	123.14	1.10378	3.75632e-265	UP
100152141	CTGF	26.185	69.075	1.33972	1.15978e-193	UP
110258214	LOC110258214	3.51	11.175	1.62984	8.37099e-23	UP
100037937	TLR3	0.98	6.89428	2.81455	0.000504466	UP
100153038	IFIT1	1.365	4.325	1.57825	3.2718e-14	UP
100522432	REEP1	0.195	0.765	2.00941	8.7122e-07	UP
100525029	FAM111A	4.66	10.125	1.02357	6.60945e-40	UP
100521017	PLAUR	14.41	40.17	1.42185	4.03977e-72	UP
100154170	ISM1	0.46	2.12	2.13869	1.60606e-32	UP
100523323	NOX4	0.44	0.97	1.0615	1.20051e-06	UP
100514109	SMPDL3B	7.63	26.42	1.73762	6.65874e-81	UP
448812	IGFBP3	68.785	143.845	1.01634	3.19325e-111	UP
397624	SLC15A1	0.455	1.2	1.35336	7.05798e-05	UP
100154248	IFIT3	10.68	36.85	1.70961	3.4187e-130	UP
100627932	HOXC6	0.3	0.465	1.44237	0.00017215	UP
100156168	PRSS35	10.91	28.095	1.29082	3.62369e-97	UP
100512142	ITGA1	0.08	0.255	1.56884	4.20983e-05	UP
100519877	IDO1	1.16	3.56	1.5419	8.55937e-07	UP
100155505	TRIM46	4.105	10.045	1.2318	2.68487e-34	UP
448846	EHHADH	30.125	72.295	1.17549	0	UP
100520468	CREB3L2	14.075	33.21	1.17231	3.44609e-265	UP
106504991	LOC106504991	2.01	4.65	1.12304	3.37669e-35	UP
100620963	TCP11L2	1.175	2.26	1.03494	1.41899e-07	UP
445523	ULBP1	4.605	10.19	1.10147	1.00003e-12	UP
100621879	SLC6A20	0.175	0.475	1.36596	1.93683e-05	UP
100625707	EPM2AIP1	2.285	5.55	1.17463	2.1773e-26	UP
100737810	UCN3	4.63	9.83	1.04503	1.2701e-10	UP
396752	RSAD2	0.11	0.77	2.69391	1.34839e-07	UP
100145895	ISG15	11.505	68.805	2.54898	1.21279e-92	UP
397492	DPP4	19.08	45.23	1.16408	9.00669e-103	UP
100512728	ANK2	2.37	5.315	1.08004	6.07243e-76	UP
100153791	CYR61	92.045	224.9	1.2401	0	UP
100524223	HMGCS1	47.31	112.215	1.14161	0	UP
448808	FGL2	0.13	0.485	1.85071	5.62555e-05	UP
100515982	NPC1L1	0.835	1.78	1.03875	1.5049e-12	UP
100155467	IFIT2	0.25	4.00556	4.002	6.26882e-19	UP
100520813	AKR1D1	0.39	1	1.30118	6.32025e-05	UP
100627849	HOXB6	78.685	265.725	1.6839	0	UP
100515955	PTPRU	6.65	15.525	1.13571	1.26598e-85	UP
110261743	LOC110261743	0.405	4.57	3.42758	1.28991e-46	UP
100621654	FAM3D	5.435	11.515	1.05178	2.65506e-13	UP
100525230	LURAP1	0.885	3.09	1.72834	5.1552e-46	UP
397062	TFRC	14.365	54.395	1.82214	5.20759e-236	UP
100153659	FCRLB	0.41	1.045	1.29629	0.000238938	UP
100623369	SEMA7A	2.425	6.865	1.45552	4.76524e-33	UP
110260075	LOC110260075	0.105	0.91	3.0683	0.000495232	UP
100517031	BCL2L15	8.845	21.27	1.19734	3.62617e-91	UP
102160196	FAM107B	16.19	41.75	1.28917	4.01624e-166	UP
100512981	SCIN	1.12	2.465	1.06004	8.5686e-07	UP
100622922	ERICH6	0.21	0.52	1.22664	1.07193e-05	UP
102161066	LOC102161066	0.28	0.825	1.48746	2.72493e-06	UP
100523979	CCNG2	8.525	23.42	1.38118	1.36543e-79	UP
100626612	PRR15L	3.195	8.78	1.38426	2.0343e-15	UP
100522330	SLC7A8	0.735	2.07	1.50417	5.13743e-16	UP
100517403	BBC3	1.205	2.555	1.08576	5.04696e-05	UP
100511123	GAL3ST4	0.92	2.07	1.09202	5.76362e-05	UP
100157572	GALNT15	2.44	8.845	1.83868	2.77463e-56	UP
397490	INHBB	2.7	5.8	1.02895	1.67387e-09	UP
100316850	TMOD1	0.675	1.5	1.02881	4.00026e-05	UP
733688	TXNIP	35.035	79.68	1.11877	2.7011e-129	UP
100152394	RTN1	0.285	1.305	2.1538	1.66313e-10	UP
100621378	TREX2	0	0.42	5.89352	7.75247e-08	UP
397311	KDR	0.195	0.515	1.33134	0.000100616	UP
110260272	HNF4G	0.575	1.335	1.00941	5.15075e-06	UP
100620825	LOC100620825	0.385	0.92	1.18005	1.64927e-06	UP
100624095	DNAI2	1.52	0.655	-1.25362	5.52552e-06	DOWN
100620243	PLXNA4	0.24	0.11	-1.14492	0.000433738	DOWN
397298	ENTPD1	2.045	0.955	-1.15413	3.67939e-10	DOWN
102164598	LOC102164598	1.08	0.4	-1.7021	1.64246e-08	DOWN
100517861	CCDC110	0.605	0.2	-1.74061	0.000409275	DOWN
100621753	PHOSPHO1	3.335	1.735	-1.01621	9.14668e-07	DOWN
100520050	PRICKLE2	1.265	0.495	-1.4169	2.84033e-16	DOWN
110261089	GPR157	21.205	10.89	-1.01061	4.50991e-25	DOWN
100621861	MNS1	16.88	7.345	-1.27628	8.63149e-35	DOWN
102159271	RPUSD2	13.2	4.265	-1.67771	2.05951e-42	DOWN
102161832	MFNG	3.865	1.175	-1.75958	2.21742e-15	DOWN
100153665	KLF10	130.335	67.7	-1.02274	0	DOWN
100627772	ST3GAL2	11.57	5.915	-1.03476	6.27815e-47	DOWN
100514852	STXBP6	5.38	2.74	-1.0306	3.73475e-20	DOWN
100521730	ZNF667	1.32	0.6	-1.2402	1.83952e-06	DOWN
102160124	ADGRG7	1.09	0.475	-1.14813	3.07526e-06	DOWN
100739109	CCDC157	3.6	1.835	-1.01842	1.05219e-12	DOWN
100525130	DYDC2	5.24	1.83	-1.54384	1.24185e-10	DOWN
100514967	DHRS3	6.49	2.965	-1.18387	1.46331e-16	DOWN
106504057	ERCC6	1.28	0.665	-1.03241	2.4605e-10	DOWN
100520900	ZNF263	7.965	3.995	-1.01179	8.66256e-24	DOWN
100513010	FOXRED2	0.68	0.175	-1.86506	3.6355e-08	DOWN
100522516	GLYCTK	2.495	1.33	-1.02873	2.41712e-05	DOWN
100511327	KIAA1551	12.59	6.53	-1.0592	4.01619e-69	DOWN
100520726	EGR1	50.755	9.625	-2.45851	0	DOWN
397250	PLK3	27.3	12.9	-1.12953	2.04658e-63	DOWN
110257100	SLC39A10	12.15	5.655	-1.18785	6.67948e-69	DOWN
100521573	EPC1	10.225	3.315	-1.71321	4.53221e-79	DOWN
100152584	ALPK2	0.37	0.145	-1.4399	1.47598e-05	DOWN
595121	ARL4A	21.27	8.88	-1.26219	9.93775e-28	DOWN
408053	HAS3	12.89	3.96	-1.71584	5.42733e-97	DOWN
100512648	OLFM2	1.545	0.715	-1.15498	0.000599333	DOWN
100521185	ZFAND2A	22.545	8.145	-1.51593	1.0445e-50	DOWN
102162205	C8H4orf54	0.16	0.04	-1.95406	7.45734e-05	DOWN
100737195	SMKR1	3.88	1.585	-1.3203	3.11807e-06	DOWN
100515845	PCF11	17.915	8.815	-1.08488	6.4424e-96	DOWN
100628221	CPM	48.615	17.7	-1.53539	1.04051e-127	DOWN
100515587	NEMP2	5.465	2.555	-1.14077	1.05449e-47	DOWN
100512136	TMEM72	0.23	0.075	-1.66085	0.000939163	DOWN
100515449	NEPRO	11.715	5.165	-1.21631	1.08059e-28	DOWN
100522757	RUBCNL	1.075	0.315	-1.84857	2.50597e-06	DOWN
100622712	GABRA4	1.48	0.725	-1.07962	6.43007e-12	DOWN
102167373	SRGAP3	0.25	0.09	-1.54518	0.000243117	DOWN
100737343	HECW1	0.43	0.22	-1.08427	6.92242e-05	DOWN
102161696	PDE1C	0.715	0.305	-1.26552	4.26461e-09	DOWN
100517813	FAM13B	2.415	1.07	-1.34653	3.07026e-17	DOWN
397479	NR4A3	0.59	0.19	-1.82709	8.70488e-08	DOWN
733631	GATA3	1.855	0.245	-2.64955	3.18191e-18	DOWN
100157866	DNAH7	0.56	0.285	-1.07396	7.42237e-09	DOWN
110260809	LOC110260809	4.425	1.86	-1.01103	2.544e-07	DOWN
100620648	PER1	28.245	12.88	-1.18052	1.39465e-142	DOWN
403103	CYP1A1	23.045	5.195	-2.19116	1.58711e-158	DOWN
100518810	TRIB3	26.77	12.145	-1.19819	4.01865e-91	DOWN
100513071	C2H19orf57	3.63	1.23	-1.62423	3.13666e-17	DOWN
100622217	MAP3K8	1.835	0.74	-1.36697	5.01854e-09	DOWN
397094	IL1A	6.575	3.03	-1.25272	1.32758e-17	DOWN
100520768	CCDC173	18.91	9.02	-1.14693	1.41696e-34	DOWN
100523562	FMO3	0.415	0.025	-4.07805	0.000168005	DOWN
100157349	LOC100157349	1.835	0.44	-2.10921	2.26716e-07	DOWN
100126283	AQP7	2.17	0.71	-1.37761	4.45482e-05	DOWN
100155900	TSC22D1	442.38	211.535	-1.01878	0	DOWN
100624021	PLAGL2	15.855	9.06	-1.10144	5.09015e-83	DOWN
100627357	LOC100627357	0.86	0.08	-3.42039	3.69577e-13	DOWN
100621588	FICD	7.1	3.6	-1.04474	1.4546e-29	DOWN
396701	RNASE10	2.05	0.675	-1.70108	0.000623197	DOWN
768102	SRSF6	125.28	40.24	-1.68811	1.66955e-203	DOWN
100622018	CCDC33	1.675	0.45	-1.19704	0.000700233	DOWN
100525209	IER2	50.18	16.375	-1.66885	2.81126e-250	DOWN
100240743	DDIT3	52.065	24.095	-1.16173	1.84477e-42	DOWN
100525579	CDH11	0.56	0.24	-1.28068	5.6304e-05	DOWN
106509717	LOC106509717	1.37	0.18	-3.50016	1.4585e-12	DOWN
100739461	ZNF570	2.18	0.97	-1.28798	4.49295e-12	DOWN
100511850	SEMA6D	4.72	1.89	-1.38174	1.33906e-38	DOWN
414904	CXCL2	15.285	7.675	-1.0553	2.18339e-13	DOWN
110257391	LOC110257391	8.33	4.25	-1.01492	4.44386e-12	DOWN
110257485	DIDO1	8.94	4.445	-1.07105	3.58551e-70	DOWN
100156590	LCMT2	3.945	1.47	-1.4866	5.56538e-33	DOWN
100522201	LOC100522201	0.45	0	-4.94572	0.000177341	DOWN
102158636	KTI12	16.815	6.035	-1.53441	5.23277e-70	DOWN
100625570	C13H3orf33	5.265	2.66	-1.04792	5.33143e-07	DOWN
106505697	DBR1	10.74	5.62	-1.01643	3.67171e-26	DOWN
100517793	CFAP206	10.125	5	-1.07522	9.26056e-22	DOWN
100515052	GP1BA	0.775	0.325	-1.29992	0.000406457	DOWN
100518217	ZNF18	6.2	3.155	-1.03315	3.94855e-14	DOWN
100152222	SYNPO2L	0.525	0.15	-1.83859	6.33904e-06	DOWN
100153761	CD101	0.175	0.025	-3.16052	1.33928e-05	DOWN
100526017	SLC25A28	19.52	9.685	-1.08124	1.06309e-26	DOWN
100144450	PPP1R10	54.875	8.8	-2.72426	0	DOWN
445512	HMOX1	21.625	9.015	-1.31783	2.03459e-39	DOWN
100524723	CHAC1	29.655	10.145	-1.6016	4.19641e-73	DOWN
100155534	LOC100155534	3.065	1.39	-1.22007	0.000225323	DOWN
100621076	NR1D2	19.425	4.97	-2.06852	1.85185e-233	DOWN
100518539	GFPT2	0.645	0.145	-2.21298	7.12439e-06	DOWN
100623148	SLC7A11	3.79	1.5	-1.43608	1.73732e-52	DOWN
100126289	PTCRA	3.525	1.605	-1.15683	5.72743e-05	DOWN
100739042	SLC16A6	1.61	0.74	-1.20264	9.11256e-08	DOWN
100626111	TIPARP	80.615	35.59	-1.26074	0	DOWN
110260633	TEF	7.7	2.1	-1.93305	5.63645e-81	DOWN
100516721	CCDC151	1.765	0.64	-1.50996	6.30539e-07	DOWN
110255195	SLC17A2	0.55	0.29	-1.02522	0.000933206	DOWN
100152055	NCF4	0.32	0.085	-1.94995	0.000191104	DOWN
100155352	DCAF4	6.305	3.025	-1.11033	1.4788e-15	DOWN
397195	ADM	55.37	20.795	-1.46895	9.14992e-113	DOWN
100523904	PHLDA1	11.1	5.82	-1.00895	7.03023e-86	DOWN
100286744	MUC12	0.935	0.33	-1.6095	0.00030577	DOWN
100153077	OPN4	0.57	0.225	-1.39395	5.16094e-06	DOWN
100329222	PPRC1	34.85	14.285	-1.34717	1.32061e-235	DOWN
100337671	RASGEF1B	10.25	4.005	-1.32163	1.60666e-32	DOWN
397055	CYP27B1	3.41	0.945	-1.88938	9.60912e-25	DOWN
100513546	TOE1	15.435	6.465	-1.30795	6.83743e-37	DOWN
100513431	CACNA1G	0.44	0.165	-1.44431	3.85699e-09	DOWN
100628052	TCIM	39.09	16.885	-1.28837	4.39944e-69	DOWN
100522471	GCC1	8.05	3.26	-1.36298	1.16892e-48	DOWN
100624425	CARMIL2	0.53	0.2	-1.46452	0.000278013	DOWN
100152732	GPATCH4	9.185	4.035	-1.25601	5.65817e-20	DOWN
100525205	FOSL1	67.175	27.08	-1.36338	8.84787e-143	DOWN
100512227	NHLH1	0.785	0.38	-1.10101	5.26744e-05	DOWN
100511702	CD38	8.825	4.365	-1.06371	8.45834e-22	DOWN
100516906	EGR4	1.025	0.435	-1.28605	0.000667245	DOWN
102158193	LOC102158193	4.435	2.275	-1.00052	8.69916e-05	DOWN
100524627	ZNF112	0.565	0.29	-1.05199	9.27947e-05	DOWN
110261009	FOSB	3.635	0.465	-3.01006	2.51482e-62	DOWN
100152321	GPCPD1	5.21	2.125	-1.37691	4.57686e-39	DOWN
100738142	DNASE1L2	0.385	0.08	-2.42466	0.000515542	DOWN
102161426	ZNF471	4.835	2.315	-1.10373	4.57159e-20	DOWN
100521593	DNAJB9	23.925	12.18	-1.04911	1.6433e-51	DOWN
100154145	NUTM1	0.18	0	-4.79071	0.000436605	DOWN
100512026	ING3	6.525	3.165	-1.129	5.56782e-15	DOWN
100622036	RNF183	0.855	0.305	-1.5318	1.34201e-08	DOWN
100521677	CHML	2.81	1.485	-1.02559	2.50542e-18	DOWN
100520430	TSNAXIP1	2.98	1.565	-1.03444	2.25797e-07	DOWN
100157892	FOXE1	0.425	0.15	-1.54313	0.000406779	DOWN
106510597	ZNF671	2.03	1.04	-1.00951	1.29067e-18	DOWN
100156384	NCOA5	28.39	12.78	-1.2108	2.25871e-99	DOWN
100520400	YOD1	3.26	1.735	-1.02806	3.26532e-20	DOWN
102164968	KRT6A	2.085	0.9	-1.24413	6.81186e-06	DOWN
100622469	METTL1	25.06	10.98	-1.25096	6.83699e-52	DOWN
110255213	ARMC5	2.925	0.96	-1.65472	2.84016e-17	DOWN
100628223	HS3ST1	0.785	0.185	-2.17501	1.11727e-06	DOWN
100153530	ZNF518A	3.53	1.95	-1.01172	7.38116e-24	DOWN
100521710	NAIF1	0.565	0.245	-1.23452	1.46891e-05	DOWN
100513987	LLPH	26.28	13.495	-1.03523	1.13273e-42	DOWN
110261317	LOC110261317	1.38	0.65	-1.13438	5.06245e-08	DOWN
100127136	RDH10	16.335	7.74	-1.15529	1.23752e-67	DOWN
110255937	PPP1R27	2.015	0	-5.94479	3.96771e-08	DOWN
641342	NR1D1	24.26	4.49	-2.48849	0	DOWN
100520139	ZNF8	0.285	0.07	-2.06944	1.7915e-06	DOWN
100520470	MAP1A	2.545	1.125	-1.25984	7.62427e-33	DOWN
100038004	EGR2	1.67	0.545	-1.03514	7.56282e-06	DOWN
100524125	TCEAL7	2.16	0.67	-1.78414	1.50791e-05	DOWN
100626072	MMP25	2.195	0.61	-1.91563	4.54979e-30	DOWN
100522839	ID1	87.81	36.44	-1.3112	1.0617e-93	DOWN
100174959	KLF2	9.555	3.205	-1.62195	2.80871e-25	DOWN
110260202	ARC	0.61	0.07	-3.27599	7.24865e-08	DOWN
100519114	SLC16A14	0.355	0.055	-2.73782	5.77435e-08	DOWN
100525013	FGF18	1.18	0.32	-1.93401	7.00408e-06	DOWN
100157578	NAB2	21.09	4.695	-2.19694	1.80302e-129	DOWN
110260714	ETFBKMT	1.89	0.99	-1.00033	1.01846e-05	DOWN
100738720	LOC100738720	0.885	0.3	-1.46452	0.000278013	DOWN
100524264	ZBTB49	4.785	1.585	-1.66088	1.58317e-24	DOWN
100624056	ZNF774	4.83	1.63	-1.64362	5.55817e-18	DOWN
100737620	ZBTB1	5.18	1.97	-1.49405	4.55469e-35	DOWN
407611	RBP2	12.875	6.265	-1.0577	3.20151e-06	DOWN
100152524	LOC100152524	5.235	0.615	-3.16605	2.38273e-37	DOWN
100524949	ELF3	96.94	46.975	-1.09846	5.92415e-165	DOWN
100144486	FOS	62.53	18.49	-1.80842	8.76188e-126	DOWN
396945	SERPINE1	43.18	20.055	-1.16209	1.30564e-129	DOWN
110260904	OSGIN1	9.105	3.39	-1.47133	1.14156e-62	DOWN
102163953	GPA33	0.43	0.105	-2.06098	1.87936e-05	DOWN
102162648	TCP10L2	0.84	0.37	-1.23707	4.66908e-05	DOWN
100514734	LOC100514734	1.845	0	-6.26224	7.73187e-10	DOWN
100518870	EPC2	6.18	3.18	-1.05106	6.04376e-25	DOWN
100739740	PATZ1	3.095	1.375	-1.21941	3.27174e-12	DOWN
100154784	FKBPL	4.1	1.845	-1.45322	2.30796e-08	DOWN
100622627	NEK10	1.21	0.66	-1.00619	8.74592e-08	DOWN
102164011	LOC102164011	3.605	1.47	-1.34347	2.58054e-11	DOWN
100155074	A1CF	0.645	0.325	-1.05078	1.93712e-06	DOWN
100737086	SLC38A11	0.7	0.16	-2.2707	4.58756e-05	DOWN
100621441	NME5	1.425	0.475	-1.67509	0.000134804	DOWN
493185	IFRD1	34.17	15.11	-1.19288	1.75874e-65	DOWN
100519223	DHRS9	2.725	0.71	-2.02508	3.30717e-14	DOWN
100624639	SMG8	5.625	2.87	-1.04793	6.08962e-17	DOWN
100624989	SERTAD1	47.445	12.095	-2.03022	1.83118e-164	DOWN
110256385	RTP4	0.56	0.275	-1.11417	0.000356726	DOWN
100522021	LRRC66	0.875	0.35	-1.41766	4.14787e-06	DOWN
100626512	GDPD1	1.11	0.33	-1.81128	8.30673e-06	DOWN
100622492	KIAA1257	0.27	0.01	-4.31252	2.98102e-05	DOWN
100622872	NETO1	0.2	0.045	-2.29605	3.18136e-05	DOWN
100625807	LCT	0.34	0.11	-1.67944	3.69821e-09	DOWN
100739723	ZBTB24	8.25	3.92	-1.14062	4.05463e-30	DOWN
100517750	CRY2	5.22	2.695	-1.0462	1.44416e-19	DOWN
100512472	GINS3	9.56	4.86	-1.03072	2.97937e-16	DOWN
100516296	EGR3	3.52	0.625	-2.57092	2.33803e-44	DOWN
654298	ID2	108.575	41.985	-1.43304	1.89975e-178	DOWN
100525396	LOC100525396	13.99	5.935	-1.30457	3.21784e-19	DOWN
100626978	ID3	155.23	74.65	-1.09947	6.09457e-119	DOWN
100627056	WNT5A	3.335	1.72	-1.06893	4.18306e-20	DOWN
100620923	SNIP1	14.445	7.345	-1.04148	3.25916e-31	DOWN
100154609	PER2	1.95	0.91	-1.2013	5.6273e-15	DOWN
100520160	CNR1	10.085	4.855	-1.10187	3.57748e-63	DOWN
100620875	IL20RB	0.365	0.135	-1.52901	2.80909e-05	DOWN
102167697	LOC102167697	1.11	1.295	-1.03895	0.000173422	DOWN
396632	BCL2L11	7.08	3.55	-1.34243	8.62285e-48	DOWN
106505107	LOC106505107	1.035	0.49	-1.11656	1.17112e-07	DOWN
100153460	AKAP5	0.69	0.245	-1.57555	0.000760819	DOWN
110261008	LOC110261008	14.79	5.055	-1.60561	3.22753e-45	DOWN

## Sheet: GDS01_3h
Accesion	Gene Symbol	NC0h Average TPM	S013h Average TPM	log2 (S013h / NC0h)	Qvalue ( (S013h / NC0h))	Regulation
100521975	GRHL3	1.57	4.37	1.45178	5.08504e-18	UP
100521067	NAV2	1.725	7.965	2.19419	1.18598e-235	UP
397585	AHSG	0.645	2.375	1.85001	6.83802e-10	UP
100517990	ZCCHC12	0.34	1.05	1.58628	9.92223e-07	UP
100144531	PCK1	17.63	45.115	1.32566	5.22438e-142	UP
100518597	SLC25A45	0.715	1.79	1.24232	2.65405e-05	UP
100520050	PRICKLE2	1.265	5.335	1.93817	1.01531e-92	UP
100155305	EXTL2	1.77	3.395	1.08643	3.05148e-10	UP
100153501	LCN2	0.53	1.81	1.7424	0.00089893	UP
100037951	C9	0.355	1.345	1.90129	1.01398e-07	UP
100158176	ADGRF1	0.69	1.645	1.16289	6.70891e-06	UP
100523632	UNK	6.81	14.04	1.04792	2.10145e-48	UP
100512048	CCNE2	7.91	16.675	1.02057	4.68059e-37	UP
100525594	THAP9	1.845	3.88	1.04653	1.98892e-28	UP
100154617	HAL	0.03	0.23	3.10739	0.000785491	UP
100519398	OSMR	15.46	38.495	1.27787	8.46941e-212	UP
106504950	FAM237A	18.1	36.22	1.03399	2.99088e-97	UP
100156404	PGF	21.57	53.85	1.29664	9.96211e-96	UP
100513414	CHRNA9	1.2	3.23	1.35383	4.02519e-08	UP
414902	MITF	10.05	20.77	1.01423	4.09544e-77	UP
100154530	TGM2	3.405	12.9	1.89038	6.37338e-105	UP
100525835	LOC100525835	0.03	0.355	3.34186	0.000143766	UP
100625733	DSG3	1.14	2.875	1.30992	7.90744e-20	UP
100523225	GLIS3	4.955	10.485	1.05179	1.69577e-70	UP
110259938	TFAP4	5.235	11.35	1.09247	8.93478e-21	UP
397002	HNF1B	106.92	234.01	1.08686	0	UP
100515041	PDLIM5	29.345	60.565	1.01933	4.73449e-274	UP
106508649	GCNT1	8.845	22.21	1.45937	1.65556e-159	UP
100153803	SH3PXD2A	3.57	10.625	1.53084	7.35147e-187	UP
100513967	SHROOM4	4.495	11.04	1.27116	8.33543e-108	UP
100523996	HRH1	1.905	4.46	1.19104	1.05556e-15	UP
100620522	BACH2	0.485	1.035	1.07882	3.13425e-09	UP
100511642	LAMA3	18.985	59.21	1.59678	0	UP
397479	NR4A3	0.59	1.66	1.47059	1.01588e-14	UP
100155665	RNF144B	5.81	12.08	1.08455	6.21337e-46	UP
100620912	STEAP3	0.66	1.935	1.5195	1.64315e-12	UP
100512285	CEACAM1	27.105	64.545	1.22234	1.99288e-248	UP
406191	TNFSF10	1.38	6.41	2.2352	3.04624e-49	UP
106509958	MTSS1	5.185	10.81	1.09822	1.45615e-49	UP
100519341	IDO2	1.455	4.62	1.71918	2.02407e-26	UP
397338	WT1	7.675	15.48	1.01462	1.10247e-41	UP
100738048	CORIN	0.46	1.25	1.39908	1.35663e-13	UP
100622883	NAV3	1.15	2.83	1.25594	7.51644e-33	UP
100511431	CRB2	0.255	0.595	1.19473	2.77578e-05	UP
100624901	MYPN	0.51	1.195	1.23452	2.87032e-07	UP
100522432	REEP1	0.195	0.63	1.9405	3.25903e-06	UP
100525029	FAM111A	4.66	10.135	1.09073	5.21513e-46	UP
396775	TIMP3	33.985	79.115	1.1881	0	UP
100624458	ANKH	7.305	24.47	1.71214	0	UP
397103	PCSK1	2.14	4.795	1.13634	3.27701e-24	UP
100517858	C13H3orf58	0.6	1.535	1.32033	1.55804e-08	UP
100514109	SMPDL3B	7.63	30.5	1.97164	3.42224e-112	UP
100517010	CAVIN2	2.39	5.035	1.04124	2.83382e-14	UP
100518611	IRX3	3.07	7.495	1.25916	2.17127e-28	UP
100518539	GFPT2	0.645	1.74	1.40897	7.03943e-08	UP
448812	IGFBP3	68.785	166.505	1.25151	8.15435e-182	UP
100152439	MYB	2.955	7.93	1.39424	2.52496e-39	UP
100037967	PDE4D	3.055	7.03	1.1305	2.06373e-51	UP
110255312	LOC110255312	10.315	31.285	1.57456	1.26951e-77	UP
100519877	IDO1	1.16	9.52	3.01348	6.54841e-38	UP
100152022	MTERF2	0.48	1.255	1.3641	0.000120252	UP
397628	ANGPTL4	4.55	9.455	1.02834	4.06124e-14	UP
100037306	TNFRSF1B	50.96	103.36	1.00646	5.40778e-240	UP
100622305	PTGIR	0.49	1.08	1.10957	0.000153709	UP
100526114	CABLES1	4.26	10.62	1.28736	2.34942e-55	UP
102164386	HCAR2	4.19	10.515	1.29836	3.16515e-28	UP
100516284	BARX2	30.215	72.455	1.23396	1.951e-152	UP
110261136	GJB4	5.735	15.88	1.44328	2.5342e-31	UP
100739829	A3GALT2	0.8	2.1	1.36388	6.97219e-07	UP
100513049	DRD3	0.09	0.315	1.78547	0.00058795	UP
102165318	LOC102165318	22.95	80.015	1.63882	0	UP
100621265	SIK1	4.48	13.54	1.56397	2.96603e-96	UP
100738750	CRLF1	1.135	3.69	1.6955	1.92373e-10	UP
100514914	CATSPERE	0.115	0.585	2.30533	9.11712e-06	UP
448808	FGL2	0.13	0.605	2.21633	1.97731e-07	UP
100155467	IFIT2	0.25	0.675	1.43296	4.0244e-05	UP
100738910	PRRX1	0.175	0.51	1.51026	4.572e-05	UP
100520813	AKR1D1	0.39	0.89	1.42874	6.70721e-06	UP
100623926	PRRG1	33.98	78.205	1.17132	0	UP
100141404	MC3R	1.305	8.675	2.70799	8.48097e-27	UP
110261743	LOC110261743	0.405	2.075	2.33935	2.13264e-15	UP
100156181	PTPRB	0.71	1.65	1.18409	5.61675e-22	UP
397062	TFRC	14.365	38.125	1.3783	1.81312e-115	UP
100516588	CEMIP2	1.38	3.445	1.31335	1.67978e-26	UP
100625354	CRISPLD2	0.15	0.87	2.48942	1.11366e-10	UP
100512396	SLC35E1	10.84	23.865	1.10751	2.32532e-102	UP
100524378	LOC100524378	0.515	1.265	1.26504	8.78023e-08	UP
100627068	SLC1A2	0.235	0.58	1.31539	1.32759e-08	UP
100738461	CEMIP	2.505	6.12	1.27872	1.97904e-56	UP
100153615	GPR68	33.895	75.825	1.13124	1.28775e-253	UP
100144523	PMEPA1	45.735	189.57	2.01124	0	UP
102164419	SLC2A1	99.965	229.925	1.17189	0	UP
100152368	EGLN3	15.215	39.37	1.34186	1.05441e-157	UP
100513296	LOC100513296	0.09	0.525	2.50536	1.41663e-08	UP
100152413	SFMBT1	1.195	2.53	1.0563	3.07399e-20	UP
100153642	ANKRD37	10.67	35.475	1.61058	9.49439e-60	UP
100518420	TEDC2	3.72	7.635	1.02507	1.18801e-11	UP
110255272	LOC110255272	1.32	4.58	1.77126	6.89893e-14	UP
100037937	TLR3	0.98	1.99472	1.02533	1.32332e-80	UP
100517505	CTTNBP2	5.575	12.68	1.14103	3.59865e-75	UP
396621	TLR6	0.47	1.58	1.71118	9.32817e-15	UP
100620961	ADGRF4	2.67	5.845	1.10644	2.95802e-17	UP
100316850	TMOD1	0.675	1.99	1.44997	1.9502e-10	UP
100620202	NYAP2	0.09	0.4	2.21258	1.79455e-08	UP
100516016	CCL22	2.69	5.965	1.13182	0.000616269	UP
110261143	SFPQ	86.205	202.915	1.13768	0	UP
100523777	ELL2	1.27	2.675	1.04562	2.50623e-14	UP
100621378	TREX2	0	0.915	6.98248	6.27525e-15	UP
100737363	UNC5CL	13.195	34.1	1.31759	2.54157e-141	UP
100153816	ZMIZ1	6.89	19.85	1.49572	0	UP
100154650	PANK1	18.3	39.39	1.04228	5.39551e-83	UP
397311	KDR	0.195	0.875	2.15238	6.70284e-14	UP
102158609	LOC102158609	0.675	1.785	1.3801	4.49054e-05	UP
406191	TRAIL	1.29	6.275	2.28232	2.85618e-11	UP
100154284	PRDM1	2.095	0.66	-1.61948	1.69758e-19	DOWN
100519275	CSRNP1	17.35	7.065	-1.32865	1.21828e-69	DOWN
100151828	RB1	13.445	6.3	-1.1636	2.7432e-55	DOWN
100154449	ETS2	9.9	4.725	-1.0788	1.65202e-32	DOWN
102158881	NOTCH3	1.175	0.56	-1.10683	4.70479e-10	DOWN
100515505	MPP2	3.195	1.735	-1.0616	8.25794e-12	DOWN
100518110	KIF18A	11.11	4.9	-1.2105	2.34298e-42	DOWN
100625859	TET1	0.505	0.11	-2.263	1.19933e-09	DOWN
100144508	ID4	39.815	16.34	-1.31437	1.90312e-116	DOWN
100512960	TRIB1	42.065	13.69	-1.62626	1.59898e-247	DOWN
100154492	RSRC2	66.015	26.555	-1.26362	4.14738e-179	DOWN
100621861	MNS1	16.88	7.465	-1.20552	1.02923e-31	DOWN
110255881	ZBTB5	2.65	1.05	-1.34713	5.81642e-17	DOWN
100521306	SCML1	6.935	3.28	-1.25868	4.80795e-37	DOWN
100627772	ST3GAL2	11.57	5.695	-1.057	2.6667e-48	DOWN
100523825	BAZ2B	2.6	1.305	-1.02362	6.318e-25	DOWN
100519915	MBNL2	40.78	17.57	-1.24262	3.5477e-215	DOWN
100513970	RALGDS	12.65	5.755	-1.17543	2.11096e-47	DOWN
100622624	SUCO	13.39	6.76	-1.01852	6.64481e-65	DOWN
100155923	EFNA3	6.615	3.185	-1.08195	2.17488e-15	DOWN
100513257	AKAP17B	0.485	0.205	-1.2388	0.000235028	DOWN
100134968	SYCP2	0.655	0.315	-1.1973	1.96246e-05	DOWN
100511132	BICD1	1.195	0.665	-1.22108	2.00307e-07	DOWN
100157520	ZNF70	0.36	0.145	-1.34264	0.000468156	DOWN
100152554	B3GALT1	2.795	1.295	-1.14374	1.97883e-16	DOWN
100515836	SPRED3	2.895	1.41	-1.0682	8.44772e-12	DOWN
100513010	FOXRED2	0.68	0.21	-1.54642	1.92511e-06	DOWN
102160717	IGSF9	5.055	2.245	-1.1936	2.26422e-24	DOWN
397671	PPARG	48.86	20.795	-1.28479	1.44119e-100	DOWN
100628136	FAM131A	2.995	1.44	-1.08519	1.41649e-08	DOWN
110257534	ZNF775	2.08	0.605	-1.8011	2.44469e-10	DOWN
110259359	TNFAIP8L1	18.185	7.17	-1.38016	1.597e-78	DOWN
100520726	EGR1	50.755	9.06	-2.51647	0	DOWN
397250	PLK3	27.3	11.245	-1.30972	1.57232e-79	DOWN
110257100	SLC39A10	12.15	5.78	-1.09985	1.14988e-60	DOWN
100522015	GRASP	1.76	0.5	-1.85978	1.82825e-09	DOWN
595121	ARL4A	21.27	10.905	-1.08939	5.3822e-22	DOWN
100512949	WNT9A	1.695	0.82	-1.08243	6.07783e-07	DOWN
106504172	INAFM1	5.325	2.38	-1.18067	8.80826e-05	DOWN
102162205	C8H4orf54	0.16	0.045	-1.94354	8.94802e-05	DOWN
100520218	ADAMTS9	1.15	0.44	-1.38061	7.08317e-13	DOWN
100622474	MPV17L	0.41	0.195	-1.13619	0.000209145	DOWN
396801	LDLR	92.055	42.18	-1.15733	0	DOWN
100621092	ZCCHC24	0.635	0.215	-1.62777	0.000148436	DOWN
100518504	ABCG4	0.32	0.08	-2.07961	0.000369786	DOWN
100515845	PCF11	17.915	7.41	-1.31377	3.91581e-129	DOWN
100518025	SCLT1	7.17	3.55	-1.10259	3.21739e-21	DOWN
100520490	GLI1	0.325	0.065	-2.56503	4.41952e-05	DOWN
100157832	SGCZ	0.805	0.49	-1.17121	2.45154e-07	DOWN
100522757	RUBCNL	1.075	0.29	-1.93116	1.34813e-06	DOWN
100625008	GIN1	3.77	1.51	-1.3171	5.10904e-09	DOWN
100156897	STOX2	5.265	2.575	-1.01242	3.13922e-34	DOWN
100144489	GPR4	1.42	0.69	-1.0374	0.000687321	DOWN
100511995	PPFIA3	3.36	1.395	-1.30393	1.54329e-21	DOWN
733631	GATA3	1.855	0.635	-1.52941	2.25636e-09	DOWN
397501	POU2F1	2.05	1.115	-1.02982	7.08135e-10	DOWN
100620648	PER1	28.245	11.215	-1.34229	2.28327e-173	DOWN
100152372	RCSD1	3.705	1.835	-1.04509	2.19134e-12	DOWN
100155210	MCTP2	3.855	1.51	-1.39911	3.71569e-23	DOWN
100520768	CCDC173	18.91	5.09	-1.91154	1.77502e-72	DOWN
100157349	LOC100157349	1.835	0.585	-1.67267	1.33177e-05	DOWN
100521990	LRIG1	1.35	0.63	-1.13057	4.83303e-08	DOWN
100513473	ZNF181	0.61	0.125	-2.33762	5.00251e-06	DOWN
100520047	ARHGAP12	7.925	3.805	-1.08008	1.73749e-36	DOWN
100155885	KIF20B	23.7	11.7	-1.05268	1.80504e-119	DOWN
100626085	BOC	0.36	0.155	-1.26601	0.000635992	DOWN
100154669	SCAPER	2.99	1.175	-1.37126	4.94902e-20	DOWN
100515063	HMMR	33.58	16.06	-1.09541	1.15969e-117	DOWN
100517187	BCL6B	0.515	0.145	-1.84257	0.000134055	DOWN
100522907	C17H20orf194	4.76	2.295	-1.09458	2.95606e-32	DOWN
100126283	AQP7	2.17	1.015	-1.11334	0.000731626	DOWN
100739336	CEP57L1	4.59	1.645	-1.66154	2.08964e-14	DOWN
110257549	C18H7orf57	4.13	2.02	-1.07318	1.01191e-08	DOWN
399503	LIF	7.84	3.69	-1.18402	2.28138e-45	DOWN
100337669	FZD2	1.43	0.315	-2.20246	2.08226e-07	DOWN
100627357	LOC100627357	0.86	0.3	-1.54585	1.09312e-05	DOWN
100627989	ANKRD31	0.465	0.135	-1.77758	2.6519e-07	DOWN
100625616	GBX1	9.75	4.465	-1.15686	2.4744e-32	DOWN
100525209	IER2	50.18	14.935	-1.77856	1.96657e-272	DOWN
106509697	CIITA	1.065	0.68	-1.14837	1.10478e-07	DOWN
106509717	LOC106509717	1.37	0.68	-1.50896	3.23676e-05	DOWN
110259211	BRSK2	1.81	0.555	-1.79721	5.02678e-14	DOWN
100518625	SRGAP2	23.06	10.96	-1.18392	4.5714e-144	DOWN
100127144	PDE9A	2.295	0.95	-1.20144	5.55024e-06	DOWN
100521835	INTS6L	2	0.86	-1.1901	2.32417e-08	DOWN
100520668	EHBP1	11.895	6.015	-1.02055	2.61189e-48	DOWN
100379630	GDF15	9.035	3.09	-1.57277	1.25798e-14	DOWN
494562	KLF9	3.56	1.22	-1.56503	0.000329661	DOWN
100620745	HES7	1.14	0.29	-2.00392	3.46209e-07	DOWN
100522201	LOC100522201	0.45	0	-4.9352	0.000200175	DOWN
100521569	JHY	3.195	1.52	-1.09912	1.89011e-09	DOWN
100154633	PHLPP1	0.44	0.145	-1.62393	1.07966e-06	DOWN
100152222	SYNPO2L	0.525	0.2	-1.41303	0.000259523	DOWN
100512629	MNT	8.375	3.675	-1.21936	1.2219e-46	DOWN
100520203	JAKMIP1	8.145	4.1	-1.01894	3.82962e-19	DOWN
100144450	PPP1R10	54.875	25.79	-1.12752	7.30005e-227	DOWN
100524723	CHAC1	29.655	9.19	-1.71704	3.0129e-80	DOWN
100522893	HOXB13	3.4	1.57	-1.14234	3.73417e-05	DOWN
100621076	NR1D2	19.425	9.44	-1.06368	2.58605e-87	DOWN
100623148	SLC7A11	3.79	1.775	-1.12446	6.77099e-36	DOWN
100512849	P2RY6	2.055	0.66	-1.58341	8.7849e-07	DOWN
102166104	LOC102166104	0.985	0.365	-1.45258	8.92447e-06	DOWN
100526083	OVOL2	4.285	1.485	-1.55476	5.14167e-11	DOWN
100524640	PCLO	0.525	0.235	-1.21037	6.22142e-13	DOWN
110255195	SLC17A2	0.55	0.195	-1.54388	3.37101e-06	DOWN
110255660	LMOD1	1.88	0.79	-1.27815	5.68153e-09	DOWN
396677	F3	160.455	61.76	-1.41238	0	DOWN
100520156	SOX12	4.645	1.74	-1.44387	2.70377e-22	DOWN
100739505	GPBAR1	3.605	1.03	-1.83512	3.93129e-12	DOWN
110257385	SAMD10	9.32	4.695	-1.07798	1.73957e-16	DOWN
100337671	RASGEF1B	10.25	5.055	-1.09901	2.24712e-24	DOWN
100738544	ERRFI1	40.745	15.68	-1.40895	6.64475e-174	DOWN
100511570	TENT5B	15.57	7.69	-1.04631	8.51513e-35	DOWN
100523099	NIPAL4	0.305	0.08	-1.98007	2.25031e-05	DOWN
100624184	TNRC6C	2.12	0.945	-1.213	3.5456e-26	DOWN
100523980	ZNF827	1.47	0.605	-1.3617	7.30384e-12	DOWN
100157844	PIM1	9.755	4.46	-1.15814	2.07627e-27	DOWN
110258061	NOTCH1	1.24	0.54	-1.22256	3.60064e-14	DOWN
100626912	BHLHE41	34.74	15.45	-1.20479	1.45102e-143	DOWN
100525205	FOSL1	67.175	25.855	-1.40592	6.6653e-149	DOWN
100512968	AHDC1	1.265	0.515	-1.3246	7.31129e-12	DOWN
100622057	KIF21B	4.9	2.495	-1.0062	1.52464e-35	DOWN
100738797	TOX2	3.78	1.69	-1.19043	1.83098e-10	DOWN
100511883	RIMS3	0.66	0.275	-1.2713	7.02146e-06	DOWN
100520234	CCDC112	6.85	3.075	-1.18621	9.57186e-18	DOWN
100141418	RNF39	6.37	1.18	-2.45651	9.11684e-18	DOWN
100520594	ZBTB7C	0.235	0.02	-3.56503	1.82341e-05	DOWN
100511700	CLMN	3.2	1.41	-1.21224	1.60983e-15	DOWN
110261009	FOSB	3.635	1.82	-1.03125	4.24466e-15	DOWN
100738142	DNASE1L2	0.385	0.055	-2.80168	0.000172566	DOWN
110262030	FGFRL1	0.945	0.37	-1.376	0.000618016	DOWN
100521824	CERKL	3.96	1.75	-1.19908	8.02231e-08	DOWN
100525560	CDKN2D	36	12.455	-1.55707	1.73932e-66	DOWN
110260664	KRT80	17.155	8.18	-1.09903	1.97463e-62	DOWN
100521305	SMAD7	4.87	2.165	-1.15607	3.00365e-17	DOWN
100152215	CDKN1A	45.5	22.695	-1.03262	4.63804e-79	DOWN
100623531	FAM169B	0.495	0.17	-1.56503	0.000546655	DOWN
100523750	SMTNL2	35.65	14.705	-1.30619	4.07821e-97	DOWN
100517445	DAAM1	5.965	2.68	-1.1861	1.36469e-38	DOWN
100517764	SLC25A33	35.76	16.545	-1.12997	1.44591e-51	DOWN
110257361	ZBTB46	1.015	0.3	-1.78076	2.28707e-10	DOWN
100526065	SESN3	1	0.445	-1.20027	1.45765e-11	DOWN
100524038	KIF14	4.9	2.31	-1.1165	5.64061e-36	DOWN
100622381	BANP	10.315	3.515	-1.58027	4.17854e-36	DOWN
100522651	NEURL1B	13.685	4.255	-1.72578	1.77511e-154	DOWN
100620437	SP4	1.735	0.6	-1.57152	3.0621e-17	DOWN
100525468	CITED4	1.115	0.31	-1.88696	0.000897952	DOWN
100155736	LIPG	228.9	84.2	-1.47867	0	DOWN
110255937	PPP1R27	2.015	0.4	-2.3493	8.26157e-05	DOWN
641342	NR1D1	24.26	3.55	-2.8062	0	DOWN
100038004	EGR2	1.67	0.31	-1.4743	2.17411e-09	DOWN
100524125	TCEAL7	2.16	0.695	-1.68051	3.9783e-05	DOWN
403162	INSIG1	23.88	5.79	-2.07469	3.94651e-159	DOWN
100522839	ID1	87.81	19.34	-2.20539	5.35052e-193	DOWN
100518432	MYCL	2.665	0.945	-1.52813	1.74696e-14	DOWN
110260202	ARC	0.61	0.13	-2.26547	1.33782e-05	DOWN
100518749	PLEKHH3	2.26	1.135	-1.02516	7.88154e-06	DOWN
100524404	NIM1K	7.625	3.525	-1.14096	9.52921e-19	DOWN
100625194	MDM1	4.18	2.01	-1.08258	2.53001e-12	DOWN
100520910	ARHGAP33	2.735	1.35	-1.0463	4.54019e-13	DOWN
100518866	CISH	5.89	2.915	-1.03592	0.000586879	DOWN
100515302	LOC100515302	0.235	0	-6.04141	1.32223e-08	DOWN
100525013	FGF18	1.18	0.34	-1.81657	1.99136e-05	DOWN
106504942	FAM72A	20.54	8.695	-1.28102	1.6688e-52	DOWN
100157578	NAB2	21.09	4.745	-2.1804	1.18624e-127	DOWN
100625006	APLN	0.955	0.36	-1.4395	3.53012e-05	DOWN
100174957	KLF15	3.4	0.895	-1.96358	2.81743e-18	DOWN
100312971	FDFT1	90.545	44.17	-1.0317	1.42611e-118	DOWN
100152952	ZHX2	3.33	1.75	-1.01866	1.26023e-13	DOWN
110261209	DEPDC1	16.5	7.645	-1.11737	2.84873e-61	DOWN
100622391	PIBF1	19.52	8.795	-1.17025	1.08239e-59	DOWN
100152524	LOC100152524	5.235	1.39	-1.93569	1.25687e-21	DOWN
100144486	FOS	62.53	19.515	-1.70525	2.11776e-115	DOWN
110260904	OSGIN1	9.105	3.95	-1.23467	8.34631e-48	DOWN
100174954	KLF11	8.69	2.18	-2.02302	4.18511e-79	DOWN
100523358	JUNB	24.21	9.63	-1.3639	5.55768e-173	DOWN
100303723	LCAT	1.545	0.48	-1.70589	0.000178384	DOWN
102163953	GPA33	0.43	0.135	-1.67195	0.000268934	DOWN
100152239	NHS	2.655	1.19	-1.18799	3.29335e-26	DOWN
100623208	ETV5	15.845	7.415	-1.12359	4.43872e-62	DOWN
100513844	LOC100513844	1.715	0.6	-1.5135	9.54868e-05	DOWN
397328	VCAN	0.175	0.04	-2.05807	5.74405e-05	DOWN
397564	HBEGF	32.815	16.525	-1.02025	1.3785e-70	DOWN
100620133	NRARP	5.175	1.515	-1.80319	1.7689e-25	DOWN
100515125	PEAK3	0.625	0.11	-2.53027	1.61858e-06	DOWN
100522179	GAL3ST3	1.74	0.575	-1.01793	7.37965e-05	DOWN
100170845	LPIN1	9.615	4.435	-1.13726	9.39018e-44	DOWN
100154178	NEDD9	10.13	4.71	-1.1194	3.5073e-49	DOWN
100158062	RUSC2	4.33	1.585	-1.30672	2.13246e-26	DOWN
100626612	PRR15L	3.195	1.42	-1.20246	2.28028e-05	DOWN
100622579	HERPUD1	133.755	46.29	-1.55729	0	DOWN
100153033	STK17B	8.2	3.64	-1.20246	1.40712e-41	DOWN
100514396	NYAP1	0.6	0.11	-2.52439	1.98446e-10	DOWN
100513609	GAB2	0.53	0.205	-1.44474	2.13954e-05	DOWN
100622077	KDM4C	6.35	3.12	-1.03656	6.92802e-24	DOWN
100152192	ZFAND4	7.485	3.41	-1.12069	4.58579e-21	DOWN
100154770	IER3	65.185	26.775	-1.31148	7.66797e-91	DOWN
100517204	TFEC	0.17	0.075	-1.21886	0.00071904	DOWN
102158970	POU6F1	0.845	0.39	-1.15372	2.32661e-05	DOWN
100522452	LRRC32	0.74	0.33	-1.25137	0.000145062	DOWN
100521528	ADAM19	0.41	0.105	-2.02738	2.18016e-07	DOWN
100518131	PIK3CD	3.33	1.63	-1.06071	8.63322e-18	DOWN
100512834	KIRREL1	14.155	5.675	-1.34896	5.70005e-143	DOWN
100626411	ZNF143	16.49	6.675	-1.2656	3.22271e-74	DOWN
100152810	LCA5	3.53	1.74	-1.05341	2.00925e-14	DOWN
100739090	LHX6	1.69	0.775	-1.14999	1.18636e-06	DOWN
100626991	MACC1	1.125	0.525	-1.13657	1.06366e-05	DOWN
100625164	FOXN1	0.405	0.01	-5.302	4.50107e-10	DOWN
106508326	SLC25A42	6.2	2.015	-1.67144	7.50613e-36	DOWN
100516296	EGR3	3.52	0.725	-2.3301	1.79379e-39	DOWN
100316849	ZFP36	38.495	19.515	-1.00842	5.33945e-50	DOWN
100157683	MYO9A	5.8	2.905	-1.03205	2.21368e-64	DOWN
654298	ID2	108.575	46.905	-1.2365	1.10533e-141	DOWN
100622617	GABRA2	0.41	0.13	-1.86759	7.68604e-08	DOWN
100627056	WNT5A	3.335	1.27	-1.32661	8.52991e-28	DOWN
100625270	ST8SIA1	0.65	0.275	-1.41895	1.31527e-08	DOWN
100151897	SH2D3C	3.13	0.97	-1.72154	9.15183e-19	DOWN
100517459	ENC1	9.4	4.185	-1.18594	1.54302e-46	DOWN
102157627	LOC102157627	2.27	0.6	-1.98007	5.68923e-05	DOWN
733669	GADD45A	98.855	48.805	-1.04475	2.93943e-113	DOWN
100524984	MYBL1	13.95	6.96	-1.05186	8.04288e-62	DOWN
100626694	BICDL2	0.34	0.025	-3.88696	0.000606691	DOWN
100628161	ZNF784	2.57	1.24	-1.08161	3.61796e-05	DOWN
100337659	EPHB3	0.76	0.285	-1.42938	1.88103e-05	DOWN
396840	SOX9	2.6	1.045	-1.35163	5.08671e-13	DOWN
100520041	USP2	5.695	2.225	-1.42229	1.31134e-24	DOWN

## Sheet: GDS01_6h
Accesion	Gene Symbol	NC0h Average TPM	S016h Average TPM	log2 (S016h / NC0h)	Qvalue ( (S016h / NC0h))	Regulation
397585	AHSG	0.645	4.08	2.62631	8.46325e-25	UP
100517990	ZCCHC12	0.34	0.905	1.36314	5.90199e-05	UP
100144531	PCK1	17.63	38.75	1.09791	6.76191e-91	UP
110256563	TMPPE	0.455	1.02	1.12874	4.87151e-05	UP
100522878	RIMKLA	7.85	15.87	1.0854	4.94075e-51	UP
110259088	LOC110259088	1.895	8.67	2.19376	1.71881e-42	UP
100512658	METTL25	0.715	1.485	1.00762	3.12508e-06	UP
733596	PLAGL1	6.685	14.915	1.06871	3.97772e-43	UP
100525009	ZNF395	11.645	30.585	1.40693	3.25742e-179	UP
100158176	ADGRF1	0.69	1.595	1.04189	8.15208e-05	UP
100625946	MAP2K6	0.515	1.355	1.30506	7.11326e-15	UP
100523704	ANKRD33B	4.445	13.515	1.56173	1.07108e-163	UP
553951	CCL20	18.9	51.645	1.3368	6.0254e-30	UP
106504950	FAM237A	18.1	43.245	1.27371	2.16142e-161	UP
100156404	PGF	21.57	48.74	1.14712	7.44585e-72	UP
100524761	KCTD12	0.54	1.12	1.01214	2.65488e-08	UP
493186	SOCS3	3.82	10.555	1.42672	5.69482e-38	UP
100513419	FUT4	1.19	3.28	1.4247	2.65045e-31	UP
100154530	TGM2	3.405	7.97	1.18368	5.75904e-33	UP
100525835	LOC100525835	0.03	0.37	3.38981	8.51016e-05	UP
100523225	GLIS3	4.955	10.335	1.01769	8.5071e-66	UP
100522496	MYOM1	0.21	0.495	1.17969	0.000908393	UP
100519286	SERPINB2	1.565	3.65	1.18732	5.66407e-08	UP
100620522	BACH2	0.485	0.995	1.00499	4.90953e-08	UP
100512979	GRAMD1B	13.835	31.6	1.14725	1.74526e-250	UP
396743	CD55	21.47	44.11	1.0106	6.13818e-108	UP
100049677	BLOC1S5	6.165	12.39	1.00946	1.96913e-05	UP
406191	TNFSF10	1.38	3.14	1.16926	3.8592e-10	UP
100515448	MAP3K13	2.995	7.48	1.27286	1.0751e-92	UP
494561	HK2	21.995	73.53	1.7004	0	UP
100519341	IDO2	1.455	7.985	2.44985	2.02012e-68	UP
100156280	GREM1	94.165	227.22	1.23012	0	UP
100625693	MCOLN3	0.1	0.41	2.04189	0.000189157	UP
102162416	FAM217B	0.475	1.09	1.13724	5.60993e-06	UP
100516289	PFKFB3	8.26	20.3	1.24165	3.48109e-100	UP
397411	MMP7	7	19.31	1.4385	3.65248e-31	UP
100152141	CTGF	26.185	60.41	1.1684	2.02913e-139	UP
100153038	IFIT1	1.365	3.62	1.376	2.22462e-10	UP
100522432	REEP1	0.195	1.27	2.86256	7.03531e-17	UP
100525029	FAM111A	4.66	10.41	1.11756	4.09583e-49	UP
100521017	PLAUR	14.41	35.33	1.26081	5.74253e-54	UP
100518586	UBE2QL1	0.63	1.91	1.5489	4.26494e-07	UP
100302021	CLDN8	0.365	2.14	2.53354	6.08594e-05	UP
100157645	TAAR1	0.085	0.475	2.43045	0.000170082	UP
100624458	ANKH	7.305	26.515	1.81344	0	UP
100154170	ISM1	0.46	1.64	1.79839	7.81022e-21	UP
397103	PCSK1	2.14	4.46	1.02154	3.58062e-19	UP
100517858	C13H3orf58	0.6	1.69	1.45206	1.18522e-10	UP
100514109	SMPDL3B	7.63	25.615	1.71325	3.05067e-78	UP
448812	IGFBP3	68.785	171.205	1.28952	3.41295e-197	UP
100154248	IFIT3	10.68	33.295	1.60665	2.2055e-111	UP
100152439	MYB	2.955	11.645	1.93714	1.90863e-91	UP
100156168	PRSS35	10.91	22.555	1.00554	7.0534e-54	UP
100519877	IDO1	1.16	10.08	3.091	2.95009e-41	UP
100155505	TRIM46	4.105	10.12	1.26354	1.48957e-36	UP
100625699	NUAK2	6.005	12.48	1.01573	1.10988e-30	UP
397628	ANGPTL4	4.55	10.27	1.14188	5.2634e-18	UP
100626687	PIEZO2	0.05	0.19	1.82346	0.00016556	UP
100520422	SLC22A5	7.2	15.48	1.08773	2.12039e-44	UP
396752	RSAD2	0.11	1.155	3.31942	1.70508e-13	UP
100145895	ISG15	11.505	38.015	1.72421	1.94131e-32	UP
100152253	STX11	8.42	18.945	1.13217	5.42868e-42	UP
397492	DPP4	19.08	47.685	1.28213	3.46594e-130	UP
110258667	LOC110258667	4.32	9.67	1.15889	2.72978e-05	UP
100738750	CRLF1	1.135	3.95	1.78176	7.27672e-12	UP
448808	FGL2	0.13	0.82	2.64135	1.01436e-11	UP
100155467	IFIT2	0.25	0.791667	1.66297	5.21117e-11	UP
100738910	PRRX1	0.175	0.57	1.67126	2.33174e-06	UP
100522788	BEST2	0.445	1.23	1.42883	1.16445e-06	UP
406188	NFKBIA	38.54	81.805	1.06524	2.66068e-58	UP
100524733	PRELID2	6.395	15.34	1.20506	4.10126e-79	UP
406191	TRAIL	1.29	3.45	1.41934	2.24694e-24	UP
100156181	PTPRB	0.71	1.665	1.18132	4.6577e-22	UP
100621654	FAM3D	5.435	11.57	1.08552	2.68049e-14	UP
100048932	BTG2	3.92	8.075	1.00069	2.31248e-17	UP
397062	TFRC	14.365	55.04	1.89788	8.61029e-264	UP
102160196	FAM107B	16.19	41.11	1.30218	7.12469e-171	UP
106508885	PNRC1	49.385	101.36	1.00356	2.53562e-150	UP
100517760	PTPN22	1.045	2.395	1.15564	2.25617e-09	UP
100525186	PHYHIPL	36.425	116.16	1.37147	0	UP
100517143	DTX4	3.535	8.455	1.33938	1.29797e-66	UP
100737739	RND1	7.405	19.48	1.36134	2.01759e-39	UP
102164419	SLC2A1	99.965	247.99	1.27351	0	UP
100152368	EGLN3	15.215	35.665	1.1881	2.97543e-118	UP
100037937	TLR3	0.98	2.30935	1.23663	4.29177e-06	UP
100523979	CCNG2	8.525	22.76	1.36813	5.48257e-78	UP
100153946	CEBPD	31.06	89.4	1.49402	1.24351e-200	UP
100522330	SLC7A8	0.735	1.51	1.07943	1.10913e-07	UP
100521780	MAFK	5.69	12.475	1.08818	3.30441e-33	UP
100517505	CTTNBP2	5.575	14.445	1.31788	2.98292e-107	UP
100153922	TCF7L2	3.89	8.655	1.11549	3.36601e-34	UP
396925	VCAM1	0.36	1.005	1.45	0.000230245	UP
100157572	GALNT15	2.44	5.285	1.10502	1.94021e-16	UP
396621	TLR6	0.47	1.03	1.09109	1.54001e-05	UP
100620961	ADGRF4	2.67	6.44	1.236	1.90176e-22	UP
100316850	TMOD1	0.675	2.55	1.79976	1.28291e-17	UP
106505131	RASEF	1.16	2.395	1.00576	2.18411e-07	UP
110261143	SFPQ	86.205	206.63	1.13954	0	UP
100152394	RTN1	0.285	0.785	1.45	0.000230245	UP
100621378	TREX2	0	1.445	7.43429	1.14486e-19	UP
397311	KDR	0.195	0.62	1.6369	2.7187e-07	UP
100622059	KCTD11	38.705	89.78	1.17415	7.72512e-253	UP
100620825	LOC100620825	0.385	0.93	1.24089	3.00617e-07	UP
100624095	DNAI2	1.52	0.745	-1.19515	1.2396e-05	DOWN
100525027	LOC100525027	0.72	0.235	-1.62142	0.000277475	DOWN
100518243	CCNF	55.63	26.645	-1.10152	4.37597e-202	DOWN
397298	ENTPD1	2.045	1.01	-1.05142	6.8067e-09	DOWN
102158572	C14H10orf105	0.28	0.075	-1.95671	0.000457546	DOWN
100154630	HJURP	25.335	10.545	-1.29934	1.67757e-75	DOWN
100152625	KCNRG	0.15	0.025	-2.4997	0.000124768	DOWN
100153851	FANK1	1.765	1.055	-1.04012	7.48069e-09	DOWN
100515590	CCDC69	4.63	2.115	-1.16267	1.18987e-26	DOWN
102164598	LOC102164598	1.08	0.465	-1.13837	4.40501e-05	DOWN
100524150	MAN1C1	1.31	0.66	-1.03108	7.17591e-05	DOWN
102158881	NOTCH3	1.175	0.405	-1.57405	9.00401e-17	DOWN
100511582	SYT2	1.48	0.72	-1.08136	9.69654e-09	DOWN
100127440	TAS1R3	0.88	0.32	-1.47199	8.62537e-06	DOWN
100515505	MPP2	3.195	1.28	-1.34038	8.05665e-17	DOWN
100516091	ZFYVE28	3.915	1.875	-1.12374	1.04857e-15	DOWN
110261089	GPR157	21.205	7.015	-1.62553	1.08751e-51	DOWN
100154492	RSRC2	66.015	28.015	-1.20767	3.15379e-168	DOWN
100621861	MNS1	16.88	7.21	-1.26051	3.00308e-34	DOWN
100521306	SCML1	6.935	3.12	-1.23611	2.4768e-36	DOWN
100627772	ST3GAL2	11.57	3.855	-1.62418	7.69562e-94	DOWN
100622488	GKAP1	9.655	4.935	-1.02965	2.9992e-13	DOWN
100519713	TOX3	0.23	0.015	-4.00251	0.000291933	DOWN
100156678	ZNF341	8.905	3.92	-1.24312	2.36536e-35	DOWN
100511386	TRNP1	2.6	1.2	-1.17616	1.45589e-05	DOWN
100521730	ZNF667	1.32	0.38	-1.69958	8.70172e-10	DOWN
100037269	SLC27A1	2.26	1.18	-1.13411	1.13175e-09	DOWN
100525130	DYDC2	5.24	2.165	-1.27197	3.36365e-08	DOWN
100513257	AKAP17B	0.485	0.2	-1.16171	0.000446467	DOWN
100511400	LGR6	0.695	0.315	-1.1776	0.000274417	DOWN
100737860	EPN3	0.945	0.465	-1.09477	9.70963e-06	DOWN
100518006	SBK1	0.56	0.195	-1.56322	2.77572e-05	DOWN
100525656	PKNOX2	0.97	0.46	-1.18005	1.71903e-05	DOWN
733656	SRSF11	67.77	32.595	-1.09342	4.73726e-170	DOWN
100514786	LOC100514786	0.245	0.105	-1.19233	0.00016853	DOWN
100620771	SYNC	2.99	1.44	-1.02973	3.8969e-09	DOWN
100513361	TESK2	2.18	1.065	-1.02241	1.75283e-06	DOWN
100513010	FOXRED2	0.68	0.24	-1.56886	1.23689e-06	DOWN
100623956	PSD3	3.11	1.61	-1.00251	3.27383e-29	DOWN
100622853	CCDC114	11.26	5.425	-1.08602	2.22203e-31	DOWN
110257534	ZNF775	2.08	0.89	-1.271	1.20862e-06	DOWN
100628126	LRRIQ1	3.405	1.575	-1.15816	2.19805e-25	DOWN
100521912	WNT11	3.295	1.115	-1.59725	3.96069e-12	DOWN
100522937	CCDC158	0.725	0.32	-1.21663	0.000728158	DOWN
100520726	EGR1	50.755	20.87	-1.32513	7.57847e-242	DOWN
110257100	SLC39A10	12.15	3.605	-1.78264	3.56422e-126	DOWN
100521969	KCTD19	0.27	0.035	-3.08997	0.000790276	DOWN
100521573	EPC1	10.225	5.095	-1.04642	1.15822e-37	DOWN
100152584	ALPK2	0.37	0.12	-1.75994	4.02568e-07	DOWN
100621722	FBLN2	1.215	0.51	-1.30507	3.6723e-07	DOWN
595121	ARL4A	21.27	8.925	-1.27411	3.09818e-28	DOWN
100512648	OLFM2	1.545	0.67	-1.11799	0.000836756	DOWN
106504172	INAFM1	5.325	1.47	-1.87143	1.27952e-08	DOWN
100525825	KLB	1.005	0.485	-1.04204	2.73346e-05	DOWN
100521628	ARHGEF19	1.465	0.685	-1.29341	2.71128e-07	DOWN
396979	PI3K	1.45	0.647105	-1.16398	0.000158355	DOWN
100518504	ABCG4	0.32	0.065	-2.32444	0.000107853	DOWN
100515845	PCF11	17.915	7.98	-1.19769	1.11451e-112	DOWN
110257397	PTK6	0.875	0.425	-1.09684	0.000260635	DOWN
100622587	FNDC5	0.89	0.315	-1.791	0.000244706	DOWN
100151747	LRRC2	1.15	0.345	-1.28939	0.000264188	DOWN
110255686	LOC110255686	0.56	0.165	-1.7751	0.00014686	DOWN
100144625	IRF4	0.245	0.085	-2.52607	0.000410804	DOWN
100513495	FGD5	0.295	0.06	-2.4347	6.30234e-06	DOWN
100512136	TMEM72	0.23	0.075	-1.67277	0.000865956	DOWN
100154024	IGSF8	15.6	6.6	-1.27553	3.31062e-43	DOWN
102159509	LOC102159509	0.445	0.145	-1.68701	0.000122485	DOWN
102167373	SRGAP3	0.25	0.05	-2.38717	5.34284e-07	DOWN
100522832	GPR156	1.24	0.55	-1.23164	2.99109e-08	DOWN
102161224	CFAP54	1.09	0.42	-1.41755	1.2274e-15	DOWN
100144489	GPR4	1.42	0.385	-1.68433	3.05164e-07	DOWN
100521736	MAPK10	0.525	0.245	-1.20045	8.78007e-05	DOWN
733631	GATA3	1.855	0.11	-4.58747	1.68529e-27	DOWN
100157866	DNAH7	0.56	0.225	-1.37719	1.13925e-12	DOWN
397501	POU2F1	2.05	0.9	-1.22694	6.61484e-13	DOWN
100505411	BTC	19.645	9.045	-1.19646	6.09183e-55	DOWN
100158094	LRRC71	1.37	0.57	-1.29796	0.000595961	DOWN
100516976	GNAO1	0.94	0.4	-1.20648	9.8296e-11	DOWN
100620648	PER1	28.245	13.48	-1.08322	1.23974e-124	DOWN
100152372	RCSD1	3.705	1.415	-1.46561	1.36862e-20	DOWN
100155578	DAPK2	7.74	3.64	-1.1226	1.02512e-14	DOWN
100513071	C2H19orf57	3.63	1.56	-1.29734	1.29709e-12	DOWN
100520768	CCDC173	18.91	7.045	-1.4895	1.46635e-51	DOWN
100157221	RASGRF1	0.855	0.42	-1.09151	6.94316e-06	DOWN
100157349	LOC100157349	1.835	0.27	-2.79877	7.22592e-10	DOWN
100626085	BOC	0.36	0.095	-2.0112	7.64485e-07	DOWN
100126283	AQP7	2.17	0.58	-1.92005	1.33186e-07	DOWN
100521731	TAL1	1.19	0.53	-1.17883	2.42153e-06	DOWN
100154469	NFATC4	1.435	0.38	-1.94111	4.60079e-10	DOWN
100739177	CCM2L	0.39	0	-5.46194	4.67409e-06	DOWN
110257259	PLEKHG4B	0.62	0.3	-1.09178	3.61404e-05	DOWN
100337669	FZD2	1.43	0.63	-1.2249	0.000856204	DOWN
100627357	LOC100627357	0.86	0.32	-1.46601	2.15726e-05	DOWN
100621588	FICD	7.1	3.095	-1.23941	9.25664e-39	DOWN
100622018	CCDC33	1.675	0.495	-1.51708	3.62188e-05	DOWN
100525209	IER2	50.18	21.26	-1.27814	8.10014e-169	DOWN
100240743	DDIT3	52.065	26.765	-1.03185	2.74998e-35	DOWN
100156944	HECTD2	1.915	0.715	-1.33593	0.000131114	DOWN
102166322	AK9	1.45	0.685	-1.08404	1.60301e-08	DOWN
106509697	CIITA	1.065	0.35	-1.55862	8.17685e-12	DOWN
106509717	LOC106509717	1.37	0.205	-2.99301	4.20746e-11	DOWN
100127144	PDE9A	2.295	0.64	-1.69287	1.79349e-09	DOWN
100521835	INTS6L	2	0.83	-1.37174	2.73295e-10	DOWN
100511850	SEMA6D	4.72	1.055	-2.16778	6.29634e-72	DOWN
110257058	LOC110257058	3.89	1.475	-1.42941	1.06816e-07	DOWN
100620745	HES7	1.14	0.27	-2.12589	9.2673e-08	DOWN
100521992	HCLS1	0.24	0.06	-2.08827	0.000973051	DOWN
100217391	FLVCR2	1.095	0.24	-2.21901	3.07128e-10	DOWN
100522201	LOC100522201	0.45	0	-4.95764	0.000173934	DOWN
100621633	SFXN5	0.775	0.24	-1.73947	6.15185e-07	DOWN
100516747	GRID2	1.32	0.46	-1.54767	2.86076e-11	DOWN
100526055	TMEM88B	3.65	1.125	-1.73186	1.24889e-11	DOWN
733628	AEBP1	0.385	0.125	-1.67236	0.00086904	DOWN
100627757	AATK	0.47	0.125	-1.95944	1.38941e-07	DOWN
100521569	JHY	3.195	1.21	-1.4319	6.18839e-14	DOWN
503661	ADORA2A	0.265	0.05	-2.52607	0.000410804	DOWN
100152222	SYNPO2L	0.525	0.19	-1.50947	0.000101711	DOWN
100513460	PALM3	1.455	0.64	-1.2249	3.2935e-05	DOWN
102158686	LRRC3	0.56	0.245	-1.25627	0.000317993	DOWN
100626308	APCDD1	1.195	0.34	-1.84686	2.81673e-08	DOWN
100144450	PPP1R10	54.875	17.26	-1.71746	0	DOWN
100524723	CHAC1	29.655	10.465	-1.53235	8.9034e-69	DOWN
100157223	CHRNB4	0.325	0	-5.17243	4.29635e-05	DOWN
100623848	EXTL1	1.095	0.44	-1.36291	1.23651e-06	DOWN
100621076	NR1D2	19.425	5.595	-1.84314	3.54918e-201	DOWN
100521477	ITGA4	0.47	0.19	-1.32444	3.02413e-07	DOWN
100518421	ZC3H6	4.715	2.255	-1.10678	4.54881e-46	DOWN
100623148	SLC7A11	3.79	1.465	-1.41394	1.95916e-51	DOWN
100513331	TCEAL9	6.6	2.88	-1.2249	1.09614e-07	DOWN
100512849	P2RY6	2.055	0.61	-1.66243	2.76065e-07	DOWN
102164658	FAM83D	30.885	14.78	-1.09998	3.89032e-82	DOWN
100626956	CNTROB	9.435	4.84	-1.00599	1.64318e-31	DOWN
100626111	TIPARP	80.615	40.925	-1.02037	1.65392e-260	DOWN
100155358	SPTBN5	0.115	0.035	-1.67236	0.00086904	DOWN
100156403	LRRC8C	1.21	0.615	-1.01016	5.83673e-08	DOWN
100521032	CENPF	26.465	12.865	-1.08262	5.03958e-256	DOWN
110255660	LMOD1	1.88	0.525	-1.87378	4.07301e-15	DOWN
100153077	OPN4	0.57	0.29	-1.00251	0.000581298	DOWN
100625479	LOC100625479	0.335	0.135	-1.33954	0.000942942	DOWN
100515552	GLIS1	0.205	0.02	-3.17243	0.000452715	DOWN
100739505	GPBAR1	3.605	1.345	-1.45317	4.85201e-09	DOWN
110260200	THEM6	0.86	0.28	-1.64637	6.55507e-05	DOWN
100514486	STAC2	9.71	4.79	-1.05865	3.6399e-27	DOWN
100155506	TTC24	3.37	1.68	-1.04055	2.07796e-11	DOWN
100337671	RASGEF1B	10.25	3.405	-1.67851	3.76662e-46	DOWN
397055	CYP27B1	3.41	1.405	-1.54134	7.23696e-19	DOWN
100513431	CACNA1G	0.44	0.19	-1.25187	1.48152e-07	DOWN
110258061	NOTCH1	1.24	0.455	-1.49777	3.62941e-19	DOWN
100519885	CHST1	0.555	0.135	-2.0469	0.000181829	DOWN
100155350	JPH2	0.275	0.025	-3.54683	1.34181e-07	DOWN
100738797	TOX2	3.78	1.735	-1.1634	3.19387e-10	DOWN
100152580	RASSF4	5.16	1.61	-1.65606	3.09182e-23	DOWN
100154866	KCNK5	71.835	32.245	-1.19501	2.01662e-274	DOWN
100511883	RIMS3	0.66	0.13	-2.29374	2.49928e-12	DOWN
100622612	DACT3	0.315	0.045	-2.80986	0.000345096	DOWN
100511700	CLMN	3.2	1.295	-1.3416	3.49253e-18	DOWN
110261009	FOSB	3.635	1.075	-1.80407	1.87078e-34	DOWN
100521824	CERKL	3.96	1.37	-1.53755	4.22504e-11	DOWN
100521593	DNAJB9	23.925	10.475	-1.23242	1.09927e-66	DOWN
100533201	PDCD1	1.385	0.545	-1.38102	0.000396407	DOWN
110260886	ZFPM1	2.04	1.02	-1.04746	2.26493e-07	DOWN
100145893	AQP6	0.8	0.17	-2.46194	2.36646e-05	DOWN
100622036	RNF183	0.855	0.365	-1.26777	1.0145e-06	DOWN
100520033	CEP128	7.595	3.28	-1.25765	2.75525e-43	DOWN
414369	SMTN	23.935	8.89	-1.46555	6.70326e-115	DOWN
110256069	DOC2B	0.565	0.09	-2.80986	0.000345096	DOWN
100520836	GALNT6	1.135	0.565	-1.04981	0.000124383	DOWN
100152755	TRIM59	8.76	4.335	-1.06687	1.92669e-31	DOWN
100522651	NEURL1B	13.685	4.44	-1.69092	2.40445e-151	DOWN
100623440	ADGRA1	0.245	0.025	-3.39483	8.28441e-05	DOWN
100525468	CITED4	1.115	0.15	-2.9094	9.73665e-06	DOWN
100525971	ZNF630	0.835	0.335	-1.35301	0.000568095	DOWN
100520570	MTCL1	6.73	3.155	-1.13436	1.22891e-46	DOWN
110255937	PPP1R27	2.015	0.135	-3.95671	2.62358e-07	DOWN
641342	NR1D1	24.26	2.81	-3.14771	0	DOWN
100520139	ZNF8	0.285	0.105	-1.46236	0.000227718	DOWN
100524747	DBP	3.385	1.24	-1.48583	2.92538e-10	DOWN
100514601	IQCG	0.975	0.29	-1.82848	0.000158355	DOWN
100626072	MMP25	2.195	0.63	-1.83901	1.32344e-28	DOWN
100522839	ID1	87.81	31.405	-1.50238	2.33235e-115	DOWN
110260202	ARC	0.61	0.16	-1.96598	6.83341e-05	DOWN
100520910	ARHGAP33	2.735	1.26	-1.14836	3.52342e-15	DOWN
100515302	LOC100515302	0.235	0.035	-2.71619	6.46419e-06	DOWN
100519114	SLC16A14	0.355	0.07	-2.38717	5.34284e-07	DOWN
100125969	IFNE	1.16	0.465	-1.0469	7.48331e-05	DOWN
100157578	NAB2	21.09	5.76	-1.91005	1.59204e-108	DOWN
100738720	LOC100738720	0.885	0.28	-1.5589	0.000130803	DOWN
100524264	ZBTB49	4.785	2.445	-1.01229	5.99898e-12	DOWN
100520538	TESMIN	0.945	0.2	-2.271	2.26017e-07	DOWN
100521189	KCNK12	7.1	3.55	-1.03891	8.36315e-37	DOWN
100513819	SRCIN1	0.28	0.06	-1.97777	5.89631e-05	DOWN
100155204	ZBBX	2.6	1.32	-1.02241	1.75283e-06	DOWN
100513275	GAREM2	1.89	0.9	-1.05373	8.64155e-08	DOWN
100152524	LOC100152524	5.235	0.855	-2.64527	1.80071e-31	DOWN
100512157	MXD3	17.065	7.9	-1.13832	5.44341e-24	DOWN
100144486	FOS	62.53	31.66	-1.01088	2.42496e-52	DOWN
100525263	FAXDC2	3.09	1.41	-1.16633	3.11283e-09	DOWN
110260904	OSGIN1	9.105	4.225	-1.14221	1.07926e-42	DOWN
100174954	KLF11	8.69	3.855	-1.21341	2.29393e-38	DOWN
100514734	LOC100514734	1.845	0.075	-4.57816	1.73435e-09	DOWN
100620398	SEMA3A	0.74	0.33	-1.29202	0.00013702	DOWN
100513844	LOC100513844	1.715	0.225	-2.97651	6.70368e-10	DOWN
100154390	ANGEL1	4.49	2.26	-1.05987	5.68456e-17	DOWN
100153251	WDR72	1.28	0.545	-1.29949	1.73265e-10	DOWN
100170845	LPIN1	9.615	4.72	-1.00101	5.4837e-36	DOWN
100624894	LOC100624894	0.605	0.25	-1.33266	4.88941e-06	DOWN
100519022	LOC100519022	0.545	0.3	-1.15016	0.000828991	DOWN
100620399	GPR20	2.29	0.775	-1.60984	7.62631e-16	DOWN
100153279	ACVRL1	1.075	0.465	-1.23517	8.82693e-06	DOWN
494563	KLF13	2.87	0.945	-1.61918	0.000165544	DOWN
791125	FYN	1.045	0.495	-1.41755	5.12622e-05	DOWN
100622579	HERPUD1	133.755	53.47	-1.3585	0	DOWN
100514396	NYAP1	0.6	0.235	-1.43135	1.83838e-05	DOWN
100515299	LINGO3	0.71	0.245	-1.56545	9.80005e-06	DOWN
100152192	ZFAND4	7.485	3.64	-1.03083	1.13082e-18	DOWN
106509660	LOC106509660	2.155	0.925	-1.21727	4.72209e-05	DOWN
100519223	DHRS9	2.725	1.01	-1.46763	1.99476e-09	DOWN
102158970	POU6F1	0.845	0.38	-1.2101	8.91058e-06	DOWN
100624989	SERTAD1	47.445	22.25	-1.12483	1.2664e-69	DOWN
397514	POU2F3	1.32	0.63	-1.10786	0.000507745	DOWN
110259234	LOC110259234	2.175	1.015	-1.15684	0.000378591	DOWN
100522452	LRRC32	0.74	0.2	-1.96187	5.43554e-08	DOWN
100514466	THEMIS2	1.18	0.44	-1.40305	4.44796e-05	DOWN
100521754	LOC100521754	5.525	2.505	-1.1602	4.03071e-07	DOWN
100514069	FAM171A2	0.87	0.335	-1.38584	0.00012378	DOWN
100517019	JAZF1	2.525	0.655	-2.03998	1.9628e-17	DOWN
100513137	ATP8B3	1.82	0.69	-1.44857	3.04453e-13	DOWN
100626991	MACC1	1.125	0.575	-1.01606	5.76843e-05	DOWN
100622872	NETO1	0.2	0.06	-1.89447	0.000264217	DOWN
100510947	PTGDR2	0.67	0.28	-1.29959	0.000519287	DOWN
100516303	SLC52A3	1.61	0.62	-1.45317	4.85201e-09	DOWN
100739310	RIMS4	0.27	0.06	-2.14935	0.000182338	DOWN
100620989	RAPGEF3	0.9	0.27	-1.64887	1.16444e-06	DOWN
100625164	FOXN1	0.405	0.04	-3.32444	3.72989e-08	DOWN
100622125	EOMES	0.565	0.195	-1.58747	0.000247817	DOWN
100515143	RNF207	0.315	0.12	-1.44181	0.000515289	DOWN
100516296	EGR3	3.52	0.86	-2.07383	1.43151e-34	DOWN
100622617	GABRA2	0.41	0.19	-1.1245	0.000315751	DOWN
100627056	WNT5A	3.335	1.105	-1.54836	3.75957e-35	DOWN
100523718	TMEM86A	5.25	2.695	-1.00251	3.20489e-09	DOWN
100151897	SH2D3C	3.13	1.53	-1.07155	1.10563e-09	DOWN
102157627	LOC102157627	2.27	0.735	-1.624	0.00046587	DOWN
100523347	UACA	21.265	10.86	-1.01584	1.79752e-116	DOWN
396941	PECAM1	4.425	2.055	-1.16742	2.17368e-14	DOWN
396632	BCL2L11	7.08	3.35	-1.22311	1.3896e-41	DOWN
100525987	TMEM74	1.67	0.735	-1.24867	2.78834e-06	DOWN
595122	LOC595122	223.05	108.84	-1.03901	9.11829e-98	DOWN
397387	THRA	8.44	3.77	-1.22716	1.74251e-25	DOWN
100337659	EPHB3	0.76	0.35	-1.15226	0.000320859	DOWN

## Sheet: GDS01_12h
Accesion	Gene Symbol	NC0h Average TPM	S0112h Average TPM	log2 (S0112h / NC0h)	Qvalue ( (S0112h / NC0h))	Regulation
100624917	FAM43B	0.35	0.79	1.10921	0.00084816	UP
100519675	LOC100519675	34.885	101.19	1.52404	1.88482e-46	UP
110260935	CMTM4	2.815	6.005	1.02133	2.39932e-37	UP
733603	SAA3	15.425	35.125	1.13488	9.76402e-19	UP
397585	AHSG	0.645	2.39	1.82381	9.74964e-10	UP
100513230	GRB7	20.76	61.23	1.49856	6.63213e-195	UP
497623	P2RX7	2.29	5.125	1.09292	1.07094e-25	UP
100518597	SLC25A45	0.715	1.655	1.16366	8.97086e-05	UP
780424	C1QL1	1.245	3.455	1.42984	0.000601693	UP
110259088	LOC110259088	1.895	23.775	3.62803	2.60335e-189	UP
100525009	ZNF395	11.645	27.065	1.18443	4.3902e-118	UP
100158176	ADGRF1	0.69	1.745	1.16366	4.93807e-06	UP
100156549	BCL6	8.05	16.99	1.09574	1.26554e-50	UP
100523704	ANKRD33B	4.445	10.98	1.23229	2.09334e-91	UP
100627432	AP1S3	33.02	74.96	1.11573	4.54175e-176	UP
100626780	RSRP1	10.135	23.175	1.11888	1.83158e-30	UP
100156404	PGF	21.57	65.695	1.54393	3.43508e-149	UP
100628130	SCN3B	2.935	7.27	1.24121	6.10245e-42	UP
100621483	CORO1A	0.115	0.785	2.69418	8.07294e-05	UP
494022	TIE1	0.2	0.425	1.2264	9.21261e-06	UP
100525835	LOC100525835	0.03	0.325	3.16366	0.000425275	UP
100524999	LOC100524999	2.65	5.95	1.33191	1.02027e-08	UP
100152930	ADGRF5	1.245	2.785	1.08566	1.77944e-14	UP
100519286	SERPINB2	1.565	3.95	1.26986	2.7522e-09	UP
397521	IRF6	80.715	170.705	1.04747	0	UP
100512949	WNT9A	1.695	3.675	1.04709	7.00885e-13	UP
100521600	LOC100521600	4.905	13.06	1.34861	5.46014e-30	UP
100513738	FGR	0.825	2.14	1.31093	1.53872e-09	UP
100153803	SH3PXD2A	3.57	7.74	1.03301	9.62072e-73	UP
100516968	PKDCC	30.68	65.59	1.02964	3.78741e-129	UP
100620522	BACH2	0.485	1.095	1.09527	1.05258e-09	UP
396743	CD55	21.47	60.55	1.35208	1.60385e-217	UP
100152427	SULF1	1.17	2.75	1.23113	9.51586e-16	UP
100154269	MXI1	11.665	29.125	1.25989	4.09076e-114	UP
100037286	ARNTL	3.69	9.06	1.17789	5.80454e-24	UP
100518997	FLNC	3.415	7.18	1.00198	2.35315e-52	UP
100515448	MAP3K13	2.995	8.945	1.50176	7.60979e-140	UP
100519341	IDO2	1.455	5.185	1.76746	1.04803e-28	UP
100156280	GREM1	94.165	256.355	1.37338	0	UP
100627220	TMCC2	0.875	1.91	1.01285	1.18661e-06	UP
102162336	LOC102162336	64.02	160.26	1.22193	7.22531e-247	UP
100621791	DEPP1	0.265	1.88	2.77134	2.87201e-08	UP
110260736	APOLD1	0.385	0.985	1.28792	1.24781e-06	UP
397411	MMP7	7	26.035	1.8366	8.29696e-58	UP
100154395	NOV	54.835	121.575	1.08289	9.54914e-255	UP
100152141	CTGF	26.185	76.235	1.47473	3.54031e-247	UP
110258214	LOC110258214	3.51	11.28	1.62586	7.5903e-23	UP
100153038	IFIT1	1.365	4.01	1.48773	1.73203e-12	UP
100522432	REEP1	0.195	0.655	1.85881	9.10259e-06	UP
100521017	PLAUR	14.41	51.74	1.78169	1.27019e-128	UP
100154170	ISM1	0.46	1.975	2.03813	7.58793e-29	UP
100514109	SMPDL3B	7.63	20.81	1.38483	4.40996e-46	UP
448812	IGFBP3	68.785	183.315	1.3589	1.05355e-224	UP
100154248	IFIT3	10.68	36.67	1.71537	3.78816e-132	UP
100627932	HOXC6	0.3	0.465	1.45317	0.000129951	UP
100156168	PRSS35	10.91	31.62	1.46686	5.22487e-134	UP
102158401	LOC102158401	1.75	4.49	1.29146	1.23143e-13	UP
100519877	IDO1	1.16	3.215	1.4152	9.73343e-06	UP
100155505	TRIM46	4.105	9.215	1.09843	1.87962e-26	UP
100520468	CREB3L2	14.075	36.12	1.28714	0	UP
100037937	TLR3	0.98	2.91	1.5685	2.70823e-36	UP
100620963	TCP11L2	1.175	2.95	1.43431	1.14378e-15	UP
445523	ULBP1	4.605	11.075	1.20651	9.9419e-16	UP
100621879	SLC6A20	0.175	0.395	1.1221	0.000869562	UP
100622445	ELK3	2.46	5.385	1.0607	1.53291e-19	UP
396752	RSAD2	0.11	1.075	3.18638	4.45268e-12	UP
100145895	ISG15	11.505	91.195	2.95328	1.22729e-143	UP
397492	DPP4	19.08	50.395	1.33395	8.16016e-144	UP
100153791	CYR61	92.045	288.295	1.58051	0	UP
102164213	ACTL10	0.1	0.395	1.94793	0.000440963	UP
100153445	WNT7A	8.52	19.525	1.1275	3.98949e-59	UP
100524223	HMGCS1	47.31	116.42	1.22319	0	UP
100520717	YPEL4	0.355	1.18	1.68561	0.000199897	UP
100154011	ANOS1	0.205	0.485	1.22985	0.000375305	UP
100738750	CRLF1	1.135	3.03	1.36297	1.51108e-06	UP
100738902	IL17D	0.425	1.58	1.82602	5.57837e-06	UP
448808	FGL2	0.13	0.435	1.69418	0.000333251	UP
100155467	IFIT2	0.25	1.075	2.10434	1.58593e-12	UP
100738910	PRRX1	0.175	0.475	1.38278	0.000236034	UP
100627849	HOXB6	78.685	234.945	1.51065	0	UP
100515955	PTPRU	6.65	15.98	1.16627	8.74796e-92	UP
110261743	LOC110261743	0.405	7.11	4.07477	1.91426e-82	UP
100156359	LIMK2	55.97	119.405	1.02462	0	UP
100525230	LURAP1	0.885	2.52	1.43761	2.65591e-29	UP
397062	TFRC	14.365	55.22	1.8754	4.95166e-256	UP
100524005	ZNF674	0.13	0.505	1.90063	0.000696765	UP
100153659	FCRLB	0.41	1.025	1.25677	0.000372195	UP
100623369	SEMA7A	2.425	10.29	2.01984	7.00924e-77	UP
100517031	BCL2L15	8.845	23.83	1.35909	8.14514e-125	UP
102160196	FAM107B	16.19	40.96	1.26817	1.44391e-160	UP
100510892	ZSWIM4	3.47	7.845	1.10426	1.35295e-44	UP
100513931	XKR8	1.415	3.2	1.11065	3.19991e-08	UP
102161066	LOC102161066	0.28	0.68	1.20875	0.00032409	UP
100512611	GPR3	0.185	0.77	1.99374	0.00027815	UP
100518709	PGPEP1L	0.185	0.485	1.31872	0.00017306	UP
100523979	CCNG2	8.525	26.27	1.55519	1.25543e-107	UP
100626612	PRR15L	3.195	7.815	1.20704	2.06259e-11	UP
100522330	SLC7A8	0.735	1.86	1.33428	3.0215e-12	UP
397087	SPP1	1862.67	4305.12	1.14765	0	UP
100517403	BBC3	1.205	3.15	1.36499	4.07867e-08	UP
100521780	MAFK	5.69	13.36	1.15467	2.75292e-38	UP
100519054	KSR2	0.16	0.38	1.17594	0.000865309	UP
100157572	GALNT15	2.44	8.605	1.79618	2.6107e-53	UP
397490	INHBB	2.7	6.51	1.20673	1.44742e-13	UP
100316850	TMOD1	0.675	1.81	1.29603	2.70647e-08	UP
100152394	RTN1	0.285	1.365	2.22154	1.819e-11	UP
100621378	TREX2	0	0.675	6.40821	8.77387e-11	UP
397311	KDR	0.195	0.645	1.66834	1.13161e-07	UP
100620825	LOC100620825	0.385	0.84	1.06128	2.45602e-05	UP
396840	SOX9	2.6	7.175	1.39301	1.16399e-34	UP
100624095	DNAI2	1.52	0.68	-1.3433	1.26438e-06	DOWN
100620243	PLXNA4	0.24	0.12	-1.07039	0.000813777	DOWN
100154429	LSMEM2	1.325	0.52	-1.46346	0.000150133	DOWN
397298	ENTPD1	2.045	0.895	-1.26773	9.65488e-12	DOWN
100126233	ANGPTL6	2.22	1.01	-1.2062	3.27996e-05	DOWN
102164598	LOC102164598	1.08	0.41	-1.66509	2.25009e-08	DOWN
414851	MGAT4C	0.23	0.03	-2.94486	0.000102128	DOWN
100517861	CCDC110	0.605	0.16	-2.04579	6.10311e-05	DOWN
100621753	PHOSPHO1	3.335	1.435	-1.27465	2.08661e-09	DOWN
397402	PLIN2	215.23	109.325	-1.05167	0	DOWN
100270724	RBP5	10.01	4.4	-1.2752	6.00851e-09	DOWN
100519367	ZNF541	1.33	0.55	-1.34866	2.27712e-09	DOWN
100158105	INSL6	0.755	0	-4.91315	0.000206728	DOWN
100519217	HSPBAP1	1.655	0.845	-1.04374	1.36364e-05	DOWN
100520050	PRICKLE2	1.265	0.38	-1.73492	1.07087e-21	DOWN
396600	SLC1A4	14.42	7.575	-1.00456	1.23524e-63	DOWN
100156039	SLC38A3	6.215	2.7	-1.26138	2.37595e-18	DOWN
110262090	LOC110262090	2.965	1.43	-1.12701	1.3755e-20	DOWN
100621861	MNS1	16.88	7.595	-1.21572	1.57613e-32	DOWN
100158055	OLFML3	1.485	0.64	-1.08599	6.81454e-05	DOWN
102159271	RPUSD2	13.2	4.85	-1.50642	1.18175e-36	DOWN
102161832	MFNG	3.865	1.355	-1.58261	1.7646e-13	DOWN
100627772	ST3GAL2	11.57	5.795	-1.06043	3.8427e-49	DOWN
110261142	LOC110261142	0.3	0.085	-1.86968	0.000308353	DOWN
100739109	CCDC157	3.6	1.545	-1.28966	3.0244e-18	DOWN
100512048	CCNE2	7.91	3.525	-1.26517	2.1916e-26	DOWN
100521146	TNFRSF19	1.365	0.665	-1.12749	1.81052e-07	DOWN
100525130	DYDC2	5.24	1.4	-1.9538	1.61314e-14	DOWN
100622281	KIF27	5.77	2.895	-1.04131	2.09481e-25	DOWN
100518897	MRNIP	4.055	1.965	-1.1192	2.56974e-07	DOWN
100514967	DHRS3	6.49	2.96	-1.19954	4.92043e-17	DOWN
106504057	ERCC6	1.28	0.545	-1.31355	7.60631e-15	DOWN
100525656	PKNOX2	0.97	0.405	-1.44684	3.14176e-07	DOWN
100525805	ZBED5	18.84	10.045	-1.01097	8.9684e-47	DOWN
100513500	KIAA2012	1.09	0.535	-1.08427	5.75098e-05	DOWN
100522450	ARHGAP24	5.54	2.045	-1.62946	8.33441e-52	DOWN
100513010	FOXRED2	0.68	0.145	-2.10313	1.69643e-09	DOWN
100522516	GLYCTK	2.495	1.18	-1.15131	2.72663e-06	DOWN
100628126	LRRIQ1	3.405	1.665	-1.11402	5.22605e-24	DOWN
100511327	KIAA1551	12.59	5.17	-1.35905	6.57615e-103	DOWN
100520726	EGR1	50.755	10.63	-2.32543	0	DOWN
100515931	PPP1R3B	2.1	0.99	-1.1562	8.82747e-12	DOWN
110257100	SLC39A10	12.15	5.625	-1.18362	5.93115e-69	DOWN
100521573	EPC1	10.225	3.405	-1.65922	4.55055e-76	DOWN
100152584	ALPK2	0.37	0.11	-1.83408	1.52973e-07	DOWN
595121	ARL4A	21.27	8.975	-1.48431	1.56027e-35	DOWN
408053	HAS3	12.89	5.5	-1.30024	5.93522e-65	DOWN
100512648	OLFM2	1.545	0.68	-1.17065	0.000454717	DOWN
110260984	CCER2	0.7	0.24	-1.59123	0.000362028	DOWN
100620543	DNAH11	2.49	1.165	-1.0996	1.06944e-31	DOWN
100521783	RBBP6	20.885	9.685	-1.10949	7.66448e-128	DOWN
100524288	MYLK2	0.56	0.085	-2.85426	1.21952e-06	DOWN
100525825	KLB	1.005	0.485	-1.04579	2.27628e-05	DOWN
100521185	ZFAND2A	22.545	7.425	-1.65342	8.85056e-58	DOWN
100737195	SMKR1	3.88	1.86	-1.11916	4.34448e-05	DOWN
100515845	PCF11	17.915	7.21	-1.35119	2.74783e-136	DOWN
100156816	KIF12	1.48	0.78	-1.02512	0.000626395	DOWN
100628221	CPM	48.615	15.54	-1.70915	8.59695e-150	DOWN
100515587	NEMP2	5.465	2.365	-1.25086	1.94399e-55	DOWN
100513963	REV3L	3.1	1.395	-1.21088	3.43735e-37	DOWN
100512136	TMEM72	0.23	0.045	-2.551	7.19408e-06	DOWN
110261310	ZNF304	1.05	0.56	-1.22486	7.95944e-11	DOWN
100515449	NEPRO	11.715	4.805	-1.30014	5.52304e-32	DOWN
102167373	SRGAP3	0.25	0.055	-2.23892	1.3116e-06	DOWN
100627222	LOC100627222	6.02	2.74	-1.16785	3.44505e-15	DOWN
110255652	LOC110255652	0.155	0.065	-1.3084	7.90511e-05	DOWN
100737343	HECW1	0.43	0.21	-1.09766	5.02451e-05	DOWN
100517813	FAM13B	2.415	1.165	-1.11916	3.05312e-13	DOWN
397479	NR4A3	0.59	0.225	-1.59123	1.1712e-06	DOWN
733631	GATA3	1.855	0.295	-2.52084	1.9365e-17	DOWN
100157866	DNAH7	0.56	0.275	-1.09819	3.03518e-09	DOWN
110260809	LOC110260809	4.425	2.115	-1.06097	6.22069e-08	DOWN
100158094	LRRC71	1.37	0.635	-1.23759	0.000883889	DOWN
100620648	PER1	28.245	12.015	-1.28923	1.16999e-164	DOWN
403103	CYP1A1	23.045	5.83	-2.06711	3.33409e-148	DOWN
100518810	TRIB3	26.77	12.74	-1.14158	6.03738e-85	DOWN
100521330	SKIDA1	0.425	0.2	-1.16546	0.000384466	DOWN
100513071	C2H19orf57	3.63	1.56	-1.26793	2.71484e-12	DOWN
100622217	MAP3K8	1.835	0.86	-1.15234	3.21728e-07	DOWN
100520768	CCDC173	18.91	7.39	-1.40836	1.21607e-47	DOWN
100157221	RASGRF1	0.855	0.29	-1.45036	1.05556e-08	DOWN
100157349	LOC100157349	1.835	0.2	-3.24125	2.71906e-11	DOWN
100620244	TVP23A	0.495	0.24	-1.1774	0.000405341	DOWN
100739336	CEP57L1	4.59	2.16	-1.18684	3.30844e-09	DOWN
100624021	PLAGL2	15.855	8.28	-1.24782	8.96017e-102	DOWN
100627357	LOC100627357	0.86	0.12	-2.94863	9.45875e-12	DOWN
396701	RNASE10	2.05	0.43	-2.36883	1.34466e-05	DOWN
768102	SRSF6	125.28	38.385	-1.75991	5.76198e-217	DOWN
100525209	IER2	50.18	18.65	-1.49657	6.45086e-215	DOWN
100240743	DDIT3	52.065	21.33	-1.33872	3.57555e-53	DOWN
102166322	AK9	1.45	0.68	-1.10467	7.81599e-09	DOWN
106509717	LOC106509717	1.37	0.095	-4.0437	6.6223e-14	DOWN
100739461	ZNF570	2.18	1.015	-1.17089	1.23141e-10	DOWN
100511850	SEMA6D	4.72	1.84	-1.36717	2.88051e-38	DOWN
100622366	RABL2B	1.425	0.725	-1.04648	2.08018e-07	DOWN
396681	TXNRD1	83.765	40.345	-1.12357	3.16011e-282	DOWN
110257485	DIDO1	8.94	4.13	-1.18536	5.00953e-83	DOWN
100156590	LCMT2	3.945	1.51	-1.45529	3.3245e-32	DOWN
100524228	RSPH4A	1.51	0.73	-1.12388	1.10144e-08	DOWN
100152690	LOC100152690	8.99	3.82	-1.30754	1.18538e-55	DOWN
100157993	NEURL2	0.675	0.205	-1.76976	0.000555901	DOWN
100522201	LOC100522201	0.45	0	-4.96139	0.000154833	DOWN
102158636	KTI12	16.815	7.14	-1.30308	3.40753e-55	DOWN
106505697	DBR1	10.74	4.945	-1.18797	1.1215e-33	DOWN
100624979	BRCA2	4.395	2.11	-1.1312	4.07231e-50	DOWN
110262053	LOC110262053	0.445	0.09	-2.32819	0.000398301	DOWN
100517793	CFAP206	10.125	4.585	-1.02624	2.14166e-20	DOWN
100518217	ZNF18	6.2	2.8	-1.21336	3.58114e-18	DOWN
100519166	LOC100519166	9.805	4.77	-1.09981	3.91307e-14	DOWN
100152222	SYNPO2L	0.525	0.11	-2.30172	1.15599e-07	DOWN
100625977	DNAI1	0.275	0.02	-3.91315	0.000465252	DOWN
100526017	SLC25A28	19.52	9.665	-1.09199	2.4683e-27	DOWN
100626308	APCDD1	1.195	0.585	-1.10059	0.000222182	DOWN
100144450	PPP1R10	54.875	9.48	-2.6487	0	DOWN
445512	HMOX1	21.625	8.14	-1.47314	7.47852e-47	DOWN
100524723	CHAC1	29.655	11.13	-1.47598	2.48318e-65	DOWN
100621076	NR1D2	19.425	5.83	-1.80659	3.63122e-196	DOWN
100521477	ITGA4	0.47	0.245	-1.03274	3.05194e-05	DOWN
100518539	GFPT2	0.645	0.145	-2.22866	5.51316e-06	DOWN
100520763	HEXIM1	20.87	10.33	-1.0823	1.10469e-58	DOWN
100623148	SLC7A11	3.79	1.305	-1.60759	3.1355e-62	DOWN
100516766	FASTKD3	16.135	8.025	-1.07397	3.59177e-34	DOWN
110257311	LOC110257311	0.73	0.38	-1.01932	3.44085e-05	DOWN
110261078	LOC110261078	0.29	0.145	-1.03918	3.49431e-06	DOWN
100739042	SLC16A6	1.61	0.62	-1.45278	3.62445e-10	DOWN
100626111	TIPARP	80.615	38.66	-1.13156	0	DOWN
110260633	TEF	7.7	2.44	-1.72731	5.73309e-70	DOWN
100516721	CCDC151	1.765	0.705	-1.38813	2.67785e-06	DOWN
110255195	SLC17A2	0.55	0.27	-1.0985	0.000380622	DOWN
100513566	DNAH12	1.555	0.765	-1.09615	5.75874e-20	DOWN
397195	ADM	55.37	18.54	-1.63957	3.56079e-133	DOWN
100510930	LOC100510930	1.28	0.355	-1.83393	6.39267e-05	DOWN
102161049	FAT2	0.165	0.07	-1.30172	0.000518314	DOWN
100286744	MUC12	0.935	0.36	-1.43253	0.000899143	DOWN
100153077	OPN4	0.57	0.175	-1.77885	3.01436e-08	DOWN
100624174	LOC100624174	2.645	1.355	-1.03709	9.54901e-18	DOWN
100525107	CCDC65	4.885	2.145	-1.25562	2.8235e-14	DOWN
100625479	LOC100625479	0.335	0.105	-1.78387	2.94741e-05	DOWN
100512731	MDM4	4.825	2.325	-1.02488	1.10883e-30	DOWN
100329222	PPRC1	34.85	13.635	-1.42541	4.54729e-258	DOWN
106504088	KLHL21	8.885	4.62	-1.01484	6.21667e-39	DOWN
100337671	RASGEF1B	10.25	3.09	-1.78535	1.98427e-50	DOWN
397055	CYP27B1	3.41	0.845	-2.04062	1.65922e-27	DOWN
100513546	TOE1	15.435	5.915	-1.44611	3.68089e-43	DOWN
100513431	CACNA1G	0.44	0.2	-1.22866	1.99437e-07	DOWN
100628052	TCIM	39.09	17.745	-1.20223	1.95064e-62	DOWN
100621986	ERAS	0.44	0.03	-4.00626	0.000258616	DOWN
100522471	GCC1	8.05	3.58	-1.24073	1.84724e-42	DOWN
100624425	CARMIL2	0.53	0.195	-1.48019	0.000215846	DOWN
100523670	LOC100523670	0.91	0.245	-1.95036	0.000135247	DOWN
100152732	GPATCH4	9.185	3.34	-1.5214	1.26489e-26	DOWN
100626622	RBMX2	11.25	5.31	-1.14012	1.00778e-11	DOWN
100525205	FOSL1	67.175	30.22	-1.21652	1.84506e-120	DOWN
100517816	LAT	1.12	0.29	-2.00626	8.1567e-07	DOWN
100512227	NHLH1	0.785	0.325	-1.36667	1.02658e-06	DOWN
100515084	ZC3H4	6.04	3.08	-1.04334	4.14905e-38	DOWN
110255680	ZNF658	0.705	0.34	-1.11816	0.000615858	DOWN
100524790	RGS14	0.76	0.335	-1.30172	0.000518314	DOWN
100524627	ZNF112	0.565	0.295	-1.00626	0.000151585	DOWN
110261009	FOSB	3.635	0.635	-2.5951	6.36251e-54	DOWN
100152321	GPCPD1	5.21	2.045	-1.41065	8.80976e-41	DOWN
100738142	DNASE1L2	0.385	0.05	-3.03365	6.83417e-05	DOWN
102161426	ZNF471	4.835	2.355	-1.10727	2.49986e-20	DOWN
100521824	CERKL	3.96	1.985	-1.04749	1.3216e-06	DOWN
100521593	DNAJB9	23.925	12.095	-1.05312	3.74375e-52	DOWN
100513692	TRPM8	0.38	0.135	-1.59123	7.57554e-05	DOWN
100152602	CFAP58	0.98	0.46	-1.15827	0.000102601	DOWN
100622847	CD3EAP	21.805	11.41	-1.01184	1.20193e-39	DOWN
100512697	FAM122A	9.855	5.025	-1.0401	1.53205e-24	DOWN
110256906	LOC110256906	0.94	0.07	-3.78162	0.000181344	DOWN
100512026	ING3	6.525	3.21	-1.25932	8.85018e-18	DOWN
100622036	RNF183	0.855	0.325	-1.45875	3.687e-08	DOWN
100521677	CHML	2.81	1.455	-1.02207	2.25663e-18	DOWN
100520430	TSNAXIP1	2.98	1.375	-1.18051	5.37074e-09	DOWN
100156384	NCOA5	28.39	11.46	-1.37489	1.04919e-121	DOWN
100520400	YOD1	3.26	1.575	-1.17193	5.76774e-25	DOWN
100622469	METTL1	25.06	11.16	-1.23162	5.62953e-51	DOWN
110257816	LOC110257816	0.27	0	-4.72106	0.000606225	DOWN
100520320	DIXDC1	7.7	3.795	-1.09296	6.58884e-41	DOWN
100515579	LOC100515579	4.655	1.645	-1.58906	2.765e-53	DOWN
110260994	LOC110260994	2.85	0.95	-1.64369	1.21864e-07	DOWN
110255213	ARMC5	2.925	0.99	-1.62668	5.08543e-17	DOWN
100628223	HS3ST1	0.785	0.31	-1.40219	0.000398332	DOWN
100513987	LLPH	26.28	13.475	-1.02909	1.49673e-42	DOWN
110256792	LOC110256792	0.96	0.43	-1.22242	1.98356e-12	DOWN
100155479	SPRTN	21.595	11.015	-1.03708	6.5902e-36	DOWN
100127136	RDH10	16.335	7.26	-1.23967	4.95595e-76	DOWN
110255937	PPP1R27	2.015	0.065	-4.96046	4.52096e-08	DOWN
641342	NR1D1	24.26	6.305	-2.01288	2.06851e-299	DOWN
100153166	SLC29A3	9.57	4.985	-1.00626	2.06645e-18	DOWN
106506409	MAP6D1	1.14	0.395	-1.02887	3.06752e-05	DOWN
100736598	C15H2orf72	0.945	0.245	-2.04579	6.10311e-05	DOWN
100520139	ZNF8	0.285	0.1	-1.56781	8.64552e-05	DOWN
100154419	XKR9	0.705	0.225	-1.79054	0.00092969	DOWN
100520470	MAP1A	2.545	0.945	-1.50559	3.99627e-43	DOWN
100524747	DBP	3.385	1.39	-1.34941	4.40752e-09	DOWN
100515357	ZNF189	3.72	1.79	-1.12445	8.32577e-13	DOWN
100154652	CCDC180	0.515	0.23	-1.24727	1.97245e-06	DOWN
100524125	TCEAL7	2.16	0.56	-2.00626	2.11456e-06	DOWN
100514601	IQCG	0.975	0.265	-1.96974	5.92159e-05	DOWN
100626072	MMP25	2.195	0.57	-2.02563	1.57326e-32	DOWN
100522839	ID1	87.81	38.99	-1.22341	1.06635e-84	DOWN
100174959	KLF2	9.555	3.14	-1.66619	1.91164e-26	DOWN
110260202	ARC	0.61	0.095	-2.7067	8.77797e-07	DOWN
100515302	LOC100515302	0.235	0	-6.06761	9.14954e-09	DOWN
100519114	SLC16A14	0.355	0.13	-1.47339	0.00036355	DOWN
100525013	FGF18	1.18	0.295	-2.06516	2.16323e-06	DOWN
100125969	IFNE	1.16	0.435	-1.05066	6.30492e-05	DOWN
100157578	NAB2	21.09	5.065	-2.11913	1.50551e-124	DOWN
100157673	NDUFAF4	23.93	11.955	-1.05286	2.95891e-17	DOWN
100738720	LOC100738720	0.885	0.24	-1.65012	5.64964e-05	DOWN
100524264	ZBTB49	4.785	1.6	-1.64586	2.04146e-24	DOWN
100624056	ZNF774	4.83	1.79	-1.50103	5.26534e-16	DOWN
100155204	ZBBX	2.6	1.07	-1.33811	1.67648e-09	DOWN
100737620	ZBTB1	5.18	2.075	-1.39173	7.72228e-32	DOWN
407611	RBP2	12.875	5.275	-1.32274	1.48568e-08	DOWN
100152524	LOC100152524	5.235	0.73	-2.90764	9.09598e-35	DOWN
100524949	ELF3	96.94	45.055	-1.1702	1.2128e-183	DOWN
100144486	FOS	62.53	22.355	-1.54096	6.26932e-101	DOWN
110260904	OSGIN1	9.105	2.885	-1.7292	1.71168e-79	DOWN
100620556	ZBTB3	1.02	0.475	-1.17132	0.000168956	DOWN
102163953	GPA33	0.43	0.135	-1.69814	0.000177484	DOWN
100157070	IFT74	6.915	3.37	-1.11673	1.79557e-32	DOWN
102162648	TCP10L2	0.84	0.4	-1.09775	0.000210082	DOWN
100514734	LOC100514734	1.845	0.14	-3.77202	1.07797e-08	DOWN
100518870	EPC2	6.18	2.67	-1.27357	7.62733e-34	DOWN
100152239	NHS	2.655	1.37	-1.03102	2.58831e-21	DOWN
100739740	PATZ1	3.095	1.23	-1.39378	6.35923e-15	DOWN
100154784	FKBPL	4.1	2.245	-1.01909	2.90564e-05	DOWN
100622627	NEK10	1.21	0.51	-1.41614	8.61605e-13	DOWN
110256501	RRP1	11.46	5.35	-1.16154	2.95525e-19	DOWN
100511318	ACSM5	2.98	1.35	-1.17965	1.55827e-09	DOWN
100152746	SAMD15	1.84	0.915	-1.07338	0.000129862	DOWN
100739011	LIPT2	2.26	0.905	-1.38478	5.45928e-05	DOWN
100157058	FILIP1L	2.935	1.54	-1.01844	5.74423e-10	DOWN
100621799	ZNF300	0.965	0.385	-1.40481	0.000122959	DOWN
100739676	SLC35G6	0.81	0.26	-1.7067	0.000298707	DOWN
100622210	ALDH1L1	3.545	1.415	-1.40655	3.05485e-15	DOWN
100518643	IL33	1.005	0.495	-1.10933	2.28841e-08	DOWN
493185	IFRD1	34.17	13.145	-1.41769	6.69139e-86	DOWN
100517204	TFEC	0.17	0.05	-1.80144	2.64171e-06	DOWN
100519223	DHRS9	2.725	0.86	-1.82502	1.31989e-12	DOWN
100624989	SERTAD1	47.445	13.585	-1.86622	4.86219e-148	DOWN
100521754	LOC100521754	5.525	2.29	-1.32683	1.24564e-08	DOWN
102166543	SAMD13	1.445	0.52	-1.49169	0.000706317	DOWN
100513137	ATP8B3	1.82	0.93	-1.03729	2.63918e-08	DOWN
100526171	ZNF566	2	0.7	-1.53876	8.10343e-07	DOWN
100625807	LCT	0.34	0.165	-1.10663	2.25656e-05	DOWN
100739723	ZBTB24	8.25	3.46	-1.30719	2.07109e-37	DOWN
100625164	FOXN1	0.405	0.115	-1.86876	8.83522e-05	DOWN
110261294	ZNF331	3.225	1.62	-1.07287	4.20868e-11	DOWN
100516296	EGR3	3.52	0.91	-2.02025	1.39946e-33	DOWN
654298	ID2	108.575	47.175	-1.26144	1.00556e-147	DOWN
100525396	LOC100525396	13.99	6.51	-1.16325	2.43612e-16	DOWN
100627056	WNT5A	3.335	1.465	-1.25534	6.30422e-26	DOWN
100154609	PER2	1.95	0.6	-1.77885	2.47781e-26	DOWN
100513267	PRR22	1.99	0.745	-1.42773	8.01539e-06	DOWN
100523347	UACA	21.265	11.06	-1.03461	2.10767e-120	DOWN
102167697	LOC102167697	1.11	0.91	-1.12174	5.14476e-05	DOWN
100514101	RBM12B	5.34	3.055	-1.22949	1.16557e-42	DOWN
396632	BCL2L11	7.08	2.505	-1.56985	1.35763e-60	DOWN
110261008	LOC110261008	14.79	4.605	-1.7482	2.97595e-51	DOWN
100738941	ZNF165	1.12	0.38	-1.62517	0.000241031	DOWN

## Sheet: Top_10_KEGG_Pathways
HX_3h vs. NC				HX_6h vs. NC				HX_12h vs. NC				S01_3h vs. NC				S01_6h vs. NC				S01_12h vs. NC
KEGG Pathway Term Desc	Term Gene Num	Q-value		KEGG Pathway Term Desc	Term Gene Num	Q-value		KEGG Pathway Term Desc	Term Gene Num	Q-value		KEGG Pathway Term Desc	Term Gene Num	Q-value		KEGG Pathway Term Desc	Term Gene Num	Q-value		KEGG Pathway Term Desc	Term Gene Num	Q-value
Signaling pathways regulating pluripotency of stem cells	136	0.0123011		Notch signaling pathway	49	0.0706193		Circadian rhythm	31	0.00638029		Osteoclast differentiation	138	0.02924		Axon guidance	179	0.111205		Parathyroid hormone synthesis, secretion and action	108	0.151349
Parathyroid hormone synthesis, secretion and action	108	0.0277275		Hippo signaling pathway	152	0.0731365		Hematopoietic cell lineage	115	0.091025		Signaling pathways regulating pluripotency of stem cells	136	0.0435278		Wnt signaling pathway	144	0.128575		Circadian rhythm	31	0.153472
Osteoclast differentiation	138	0.0366718		Carbohydrate digestion and absorption	43	0.12487		Circadian rhythm	7	0.0970784		p53 signaling pathway	74	0.0546628		Adipocytokine signaling pathway	76	0.142527		p53 signaling pathway	74	0.169733
IL-17 signaling pathway	101	0.135011		Parathyroid hormone synthesis, secretion and action	108	0.275329		MAPK signaling pathway	298	0.109794		Glycosphingolipid biosynthesis	17	0.0643058		Apoptosis	139	0.148643		Hippo signaling pathway	152	0.17479
Starch and sucrose metabolism	35	0.140508		Starch and sucrose metabolism	35	0.275395		TNF signaling pathway	112	0.119788		FoxO signaling pathway	130	0.0893564		Th1 and Th2 cell differentiation	97	0.169067		Tryptophan metabolism	46	0.22379
Wnt signaling pathway	144	0.14151		Glycosaminoglycan biosynthesis	14	0.303996		Tryptophan metabolism	46	0.139842		PI3K-Akt signaling pathway	361	0.105201		Osteoclast differentiation	138	0.178626		MAPK signaling pathway	298	0.263241
Hippo signaling pathway	152	0.14635		HIF-1 signaling pathway	99	0.310874		IL-17 signaling pathway	101	0.160946		Hippo signaling pathway	152	0.115984		Mucin type O-glycan biosynthesis	30	0.191621		IL-17 signaling pathway	101	0.271101
Axon guidance	179	0.153895		PPAR signaling pathway	79	0.350031		Osteoclast differentiation	138	0.164044		Glycosphingolipid biosynthesis - lacto and neolacto series	27	0.123987		TNF signaling pathway	112	0.219992		Signaling pathways regulating pluripotency of stem cells	136	0.278758
Jak-STAT signaling pathway	178	0.168246		Th1 and Th2 cell differentiation	97	0.357636		Ferroptosis	42	0.188661		Parathyroid hormone synthesis, secretion and action	108	0.124547		RIG-I-like receptor signaling pathway	80	0.245434		Wnt signaling pathway	144	0.287739
TNF signaling pathway	112	0.171708		Thyroid hormone signaling pathway	113	0.478507		Retinol metabolism	75	0.195422		Cholesterol metabolism	50	0.124949		Glycosaminoglycan biosynthesis - keratan sulfate	14	0.252278		Focal adhesion	196	0.291303

## Sheet: Top_30_GO_Terms
GO_C Term ID	GO_C Term Desc	GO_C Term Level1	GO_C Term Level2	Term Candidate Gene Num	Total Candidate Gene Num	Term Gene Num	Total Gene Num	Rich Ratio	P value	Q value
GO:0006355	regulation of transcription, DNA-templated	biological_process	biological regulation	44	312	1282	17725	0.0343214	1.53165e-05	0.00849553
GO:0045944	positive regulation of transcription by RNA polymerase II	biological_process	cellular process	39	312	1001	17725	0.038961	2.70617e-06	0.00450308
GO:0045892	negative regulation of transcription, DNA-templated	biological_process	biological regulation	22	312	476	17725	0.0462185	3.94611e-05	0.0164158
GO:0045893	positive regulation of transcription, DNA-templated	biological_process	positive regulation of biological process	22	312	533	17725	0.0412758	0.000202858	0.0375063
GO:0006357	regulation of transcription by RNA polymerase II	biological_process	regulation of biological process	19	312	408	17725	0.0465686	0.000120462	0.0334082
GO:0010469	regulation of signaling receptor activity	biological_process	regulation of biological process	15	312	305	17725	0.0491803	0.00035039	0.0485873
GO:0043065	positive regulation of apoptotic process	biological_process	regulation of biological process	12	312	213	17725	0.056338	0.0004084	0.0485412
GO:0003341	cilium movement	biological_process	cellular process	7	312	38	17725	0.184211	3.86733e-06	0.00321762
GO:0034976	response to endoplasmic reticulum stress	biological_process	cellular process	7	312	65	17725	0.107692	0.000142153	0.0337917
GO:0032922	circadian regulation of gene expression	biological_process	regulation of biological process	6	312	48	17725	0.125	0.000186726	0.0388391
GO:0001502	cartilage condensation	biological_process	developmental process	4	312	20	17725	0.2	0.000365123	0.0467357
GO:0043620	regulation of DNA-templated transcription in response to stress	biological_process	regulation of biological process	3	312	5	17725	0.6	5.26215e-05	0.0175124
GO:0002260	lymphocyte homeostasis	biological_process	biological regulation	3	312	8	17725	0.375	0.000283298	0.0471409
GO:0034101	erythrocyte homeostasis	biological_process	biological regulation	3	312	8	17725	0.375	0.000283298	0.0428553
GO:0005634	nucleus	cellular_component	organelle	110	329	4772	18976	0.0230511	0.000423086	0.0304622
GO:0032777	Piccolo NuA4 histone acetyltransferase complex	cellular_component	organelle	3	329	4	18976	0.75	2.03939e-05	0.00440507
GO:0046872	metal ion binding	molecular_function	binding	50	298	1846	16693	0.0270856	0.00174151	0.0471368
GO:0003676	nucleic acid binding	molecular_function	binding	40	298	1139	16693	0.0351185	3.07335e-05	0.00311945
GO:0003700	DNA-binding transcription factor activity	molecular_function	transcription regulator activity	32	298	740	16693	0.0432432	3.55774e-06	0.000722221
GO:0043565	sequence-specific DNA binding	molecular_function	binding	22	298	605	16693	0.0363636	0.00131156	0.0443746
GO:0001228	DNA-binding transcription activator activity, RNA polymerase II-specific	molecular_function	transcription regulator activity	19	298	360	16693	0.0527778	2.69408e-05	0.00364599
GO:0000978	RNA polymerase II proximal promoter sequence-specific DNA binding	molecular_function	binding	18	298	413	16693	0.0435835	0.000471673	0.0212777
GO:0000981	DNA-binding transcription factor activity, RNA polymerase II-specific	molecular_function	transcription regulator activity	15	298	353	16693	0.0424929	0.00176671	0.0448303
GO:0000977	RNA polymerase II regulatory region sequence-specific DNA binding	molecular_function	binding	13	298	244	16693	0.0532787	0.000459761	0.0266661
GO:0044212	transcription regulatory region DNA binding	molecular_function	binding	11	298	210	16693	0.052381	0.00142256	0.0412543
GO:0000976	transcription regulatory region sequence-specific DNA binding	molecular_function	binding	9	298	68	16693	0.132353	3.19524e-06	0.00129727
GO:0003777	microtubule motor activity	molecular_function	catalytic activity	6	298	67	16693	0.0895522	0.00123222	0.0454799
GO:0045503	dynein light chain binding	molecular_function	binding	4	298	19	16693	0.210526	0.000312168	0.0253481
GO:0005520	insulin-like growth factor binding	molecular_function	binding	4	298	21	16693	0.190476	0.00046865	0.023784
GO:0048018	receptor ligand activity	molecular_function	binding	4	298	23	16693	0.173913	0.000674166	0.0273711

## Sheet: HX_Mfuzz_cluster
Gene	Cluster
A1BG	1
A1CF	1
A2M	2
A2ML1	3
A3GALT2	6
A4GALT	5
A4GNT	6
AAAS	1
AACS	5
AAGAB	4
AAK1	4
AAMDC	5
AAMP	5
AAR2	2
AARS	1
AARS2	3
AARSD1	1
AASDH	6
AASDHPPT	3
AASS	3
AATF	6
AATK	1
ABAT	5
ABCA1	6
ABCA12	4
ABCA2	6
ABCA3	3
ABCA4	4
ABCA5	5
ABCA7	5
ABCB1	4
ABCB10	5
ABCB11	6
ABCB4	5
ABCB6	5
ABCB7	4
ABCB8	1
ABCB9	5
ABCC1	6
ABCC10	6
ABCC11	2
ABCC12	2
ABCC2	2
ABCC3	6
ABCC4	6
ABCC5	3
ABCC6	4
ABCC8	1
ABCC9	3
ABCD1	4
ABCD2	2
ABCD3	5
ABCD4	1
ABCE1	1
ABCF1	2
ABCF2	1
ABCF3	1
ABCG1	6
ABCG2	2
ABCG4	3
ABCG5	2
ABCG8	6
ABHD1	2
ABHD10	6
ABHD11	5
ABHD12	5
ABHD12B	1
ABHD13	4
ABHD14A	6
ABHD14B	1
ABHD15	2
ABHD16A	6
ABHD16B	1
ABHD17A	5
ABHD17B	1
ABHD17C	3
ABHD18	5
ABHD2	6
ABHD3	5
ABHD4	3
ABHD5	2
ABHD6	5
ABHD8	3
ABI1	6
ABI2	3
ABI3BP	2
ABL1	6
ABL2	6
ABLIM1	6
ABLIM2	4
ABLIM3	2
ABO	4
ABR	5
ABRACL	2
ABRAXAS1	6
ABRAXAS2	6
ABT1	3
ABTB1	1
ABTB2	4
ACAA1	4
ACAA2	6
ACACA	3
ACAD10	1
ACAD11	1
ACAD8	6
ACAD9	1
ACADL	2
ACADM	6
ACADS	5
ACADSB	3
ACADVL	5
ACAN	2
ACAP1	1
ACAP2	1
ACAP3	1
ACAT1	2
ACAT2	3
ACBD3	6
ACBD4	4
ACBD5	6
ACBD6	5
ACBD7	3
ACCSL	4
ACD	6
ACE	3
ACE2	3
ACER1	1
ACER2	1
ACER3	4
ACHE	2
ACIN1	2
ACKR2	1
ACKR3	1
ACKR4	5
ACLY	2
ACMSD	6
ACO1	3
ACO2	5
ACOD1	1
ACOT11	3
ACOT12	1
ACOT13	1
ACOT6	2
ACOT7	3
ACOT8	5
ACOT9	5
ACOX1	6
ACOX2	4
ACOX3	6
ACOXL	3
ACP1	2
ACP2	5
ACP4	4
ACP5	5
ACP6	3
ACP7	4
ACRBP	3
ACRV1	6
ACSBG1	1
ACSBG2	4
ACSF2	4
ACSF3	5
ACSL1	2
ACSL3	5
ACSL4	1
ACSL5	1
ACSL6	2
ACSM2B	3
ACSM3	6
ACSM5	6
ACSS1	5
ACSS2	3
ACSS3	2
ACTA2	2
ACTB	5
ACTC1	6
ACTG1	5
ACTG2	5
ACTL10	3
ACTL6A	4
ACTL6B	1
ACTL7A	6
ACTL7B	1
ACTL8	1
ACTN1	3
ACTN3	1
ACTN4	2
ACTR10	4
ACTR1A	1
ACTR1B	5
ACTR2	6
ACTR3	1
ACTR3B	4
ACTR5	6
ACTR6	5
ACTR8	4
ACTRT2	1
ACTRT3	3
ACVR1	6
ACVR1B	5
ACVR2A	4
ACVR2B	3
ACVRL1	3
ACY1	6
ACY3	6
ACYP1	3
ACYP2	3
ADA	4
ADA2	3
ADAD2	3
ADAL	2
ADAM10	2
ADAM11	4
ADAM12	6
ADAM15	5
ADAM17	4
ADAM19	5
ADAM22	2
ADAM28	6
ADAM29	3
ADAM33	3
ADAM5	1
ADAM8	3
ADAM9	6
ADAMTS1	1
ADAMTS10	5
ADAMTS12	4
ADAMTS13	5
ADAMTS14	5
ADAMTS15	4
ADAMTS17	3
ADAMTS20	3
ADAMTS4	3
ADAMTS5	4
ADAMTS6	6
ADAMTS7	3
ADAMTS8	6
ADAMTS9	6
ADAMTSL1	6
ADAMTSL2	6
ADAMTSL4	5
ADAMTSL5	3
ADAP1	5
ADAP2	3
ADAR	6
ADARB1	5
ADARB2	3
ADAT1	2
ADAT2	2
ADAT3	2
ADCK1	1
ADCK2	4
ADCK5	1
ADCY1	6
ADCY10	3
ADCY2	6
ADCY3	5
ADCY4	1
ADCY5	6
ADCY6	3
ADCY7	5
ADCY8	2
ADCY9	3
ADCYAP1R1	3
ADD1	5
ADD2	5
ADD3	3
ADGB	6
ADGRA1	1
ADGRA2	3
ADGRA3	4
ADGRB2	5
ADGRB3	3
ADGRD1	4
ADGRD2	3
ADGRE1	5
ADGRE3	6
ADGRE5	3
ADGRF1	2
ADGRF2	6
ADGRF3	3
ADGRF4	2
ADGRF5	3
ADGRG1	6
ADGRG2	4
ADGRG3	2
ADGRG5	4
ADGRG6	4
ADGRG7	6
ADGRL1	5
ADGRL2	3
ADGRL3	4
ADGRL4	6
ADGRV1	4
ADH1C	4
ADH5	1
ADHFE1	5
ADI1	1
ADIG	4
ADIPOQ	6
ADIPOR1	3
ADK	3
ADM	2
ADM2	2
ADM5	4
ADNP	6
ADNP2	5
ADO	3
ADORA1	2
ADORA2A	2
ADORA2B	6
ADORA3	3
ADPGK	2
ADPRH	2
ADPRHL1	4
ADPRHL2	1
ADPRM	6
ADRA1B	3
ADRA1D	6
ADRA2A	4
ADRA2B	6
ADRB1	5
ADRB2	2
ADRM1	1
ADSL	2
ADSS	6
ADSSL1	6
ADTRP	1
AEBP1	1
AEBP2	2
AEN	2
AES	5
AFAP1	6
AFAP1L2	3
AFDN	1
AFF1	3
AFF3	5
AFF4	6
AFG1L	5
AFG3L2	1
AFMID	5
AFP	6
AFTPH	6
AGA	6
AGAP1	5
AGAP2	6
AGAP3	5
AGBL1	2
AGBL2	1
AGBL3	4
AGBL4	3
AGBL5	5
AGER	1
AGFG1	3
AGFG2	5
AGGF1	6
AGK	6
AGMAT	6
AGMO	3
AGO1	1
AGO2	2
AGO3	3
AGO4	3
AGPAT1	5
AGPAT2	2
AGPAT3	1
AGPAT4	2
AGPAT5	6
AGPS	4
AGR2	1
AGRN	3
AGRP	2
AGT	6
AGTPBP1	2
AGTR1	1
AGTRAP	6
AGXT	6
AGXT2	3
AHCTF1	6
AHCY	1
AHCYL1	3
AHCYL2	4
AHDC1	5
AHI1	6
AHNAK	3
AHNAK2	3
AHR	6
AHRR	5
AHSA1	4
AHSA2P	4
AHSG	1
AHSP	3
AIDA	5
AIF1	6
AIF1L	6
AIFM1	3
AIFM2	1
AIFM3	5
AIG1	6
AIMP1	2
AIMP2	2
AIP	3
AIPL1	6
AIRE	3
AJAP1	3
AJUBA	2
AK1	3
AK2	1
AK3	3
AK4	3
AK5	6
AK6	5
AK7	6
AK9	5
AKAIN1	6
AKAP1	1
AKAP10	2
AKAP11	3
AKAP12	2
AKAP13	4
AKAP14	6
AKAP17A	6
AKAP17B	6
AKAP2	4
AKAP3	6
AKAP4	1
AKAP5	2
AKAP6	2
AKAP7	2
AKAP8	2
AKAP8L	3
AKAP9	5
AKIP1	1
AKIRIN1	1
AKIRIN2	2
AKNA	5
AKNAD1	2
AKR1A1	6
AKR1B1	2
AKR1C1	2
AKR1C3	2
AKR1C4	3
AKR1D1	1
AKR1E2	1
AKR7A2	1
AKT1	5
AKT1S1	1
AKT2	1
AKT3	3
AKTIP	6
ALAD	6
ALAS2	6
ALB	1
ALCAM	6
ALDH16A1	1
ALDH18A1	5
ALDH1A1	4
ALDH1A2	5
ALDH1A3	6
ALDH1B1	3
ALDH1L1	2
ALDH1L2	6
ALDH2	6
ALDH3A1	6
ALDH3A2	2
ALDH3B1	1
ALDH4A1	2
ALDH5A1	1
ALDH6A1	3
ALDH7A1	6
ALDH8A1	5
ALDH9A1	5
ALDOA	2
ALDOB	3
ALDOC	6
ALG1	2
ALG10	6
ALG11	6
ALG12	1
ALG13	5
ALG14	6
ALG2	3
ALG3	4
ALG5	6
ALG6	2
ALG8	6
ALG9	6
ALK	3
ALKAL1	6
ALKAL2	6
ALKBH1	6
ALKBH2	2
ALKBH3	2
ALKBH4	5
ALKBH5	5
ALKBH6	1
ALKBH7	2
ALKBH8	6
ALMS1	1
ALOX12	3
ALOX12B	1
ALOX15	6
ALOX5	5
ALOX5AP	2
ALOXE3	5
ALPK1	2
ALPK2	4
ALPK3	6
ALPL	6
ALS2	4
ALS2CL	6
ALS2CR12	1
ALX1	2
ALX3	5
ALX4	1
ALYREF	1
AMBP	3
AMBRA1	5
AMD1	2
AMDHD1	1
AMDHD2	5
AMER1	1
AMFR	5
AMH	2
AMHR2	2
AMIGO1	6
AMIGO2	2
AMMECR1	6
AMMECR1L	1
AMN	1
AMN1	1
AMOT	4
AMOTL1	1
AMOTL2	5
AMPD1	6
AMPD2	3
AMPD3	6
AMPH	3
AMT	5
AMY2	5
AMZ1	3
AMZ2	3
ANAPC1	1
ANAPC10	6
ANAPC11	4
ANAPC13	6
ANAPC15	6
ANAPC16	6
ANAPC2	6
ANAPC4	2
ANAPC5	2
ANAPC7	5
ANG	1
ANGEL1	6
ANGEL2	6
ANGPT1	1
ANGPT2	3
ANGPT4	4
ANGPTL1	4
ANGPTL2	6
ANGPTL3	1
ANGPTL4	1
ANGPTL5	1
ANGPTL6	5
ANK1	5
ANK2	3
ANK3	6
ANKDD1A	6
ANKDD1B	6
ANKFY1	6
ANKH	1
ANKHD1	6
ANKIB1	2
ANKLE1	1
ANKLE2	6
ANKMY1	5
ANKMY2	6
ANKRA2	3
ANKRD1	6
ANKRD10	3
ANKRD11	1
ANKRD12	2
ANKRD13A	2
ANKRD13B	3
ANKRD13C	6
ANKRD13D	5
ANKRD16	2
ANKRD17	5
ANKRD22	1
ANKRD23	3
ANKRD24	2
ANKRD27	3
ANKRD28	6
ANKRD29	1
ANKRD31	2
ANKRD33	3
ANKRD33B	5
ANKRD34A	1
ANKRD34B	3
ANKRD34C	3
ANKRD35	5
ANKRD37	2
ANKRD39	3
ANKRD40	5
ANKRD42	4
ANKRD44	2
ANKRD46	6
ANKRD49	6
ANKRD50	6
ANKRD52	5
ANKRD53	6
ANKRD54	1
ANKRD55	2
ANKRD6	4
ANKRD61	2
ANKRD63	4
ANKRD65	5
ANKRD66	1
ANKRD7	6
ANKRD9	5
ANKS1A	2
ANKS1B	3
ANKS3	1
ANKS4B	4
ANKS6	5
ANKUB1	6
ANKZF1	1
ANLN	6
ANO1	2
ANO10	5
ANO2	2
ANO3	5
ANO5	5
ANO6	2
ANO7	4
ANO8	5
ANO9	4
ANOS1	5
ANP32A	4
ANP32B	1
ANP32E	6
ANPEP	6
ANTXR1	4
ANTXR2	1
ANTXRL	1
ANXA1	6
ANXA10	3
ANXA11	5
ANXA13	3
ANXA2	3
ANXA2R	5
ANXA3	1
ANXA4	3
ANXA5	6
ANXA6	5
ANXA7	2
ANXA8	6
ANXA9	3
AOC1	5
AOC2	5
AOX1	2
AOX2	2
AP1AR	6
AP1B1	5
AP1G1	1
AP1G2	1
AP1M1	1
AP1M2	6
AP1S1	2
AP1S2	4
AP1S3	5
AP2A1	3
AP2A2	4
AP2B1	4
AP2M1	3
AP2S1	5
AP3B1	6
AP3B2	6
AP3D1	5
AP3M1	3
AP3M2	3
AP3S1	1
AP3S2	6
AP4B1	2
AP4E1	1
AP4M1	5
AP4S1	2
AP5B1	5
AP5M1	6
AP5S1	1
AP5Z1	3
APAF1	6
APBA1	1
APBA2	3
APBA3	5
APBB1	5
APBB2	1
APBB3	2
APC	6
APC2	5
APCDD1	4
APCDD1L	1
APEH	6
APELA	3
APEX1	5
APEX2	2
APH1A	6
APH1B	4
API5	6
APIP	5
APITD1	2
APLF	6
APLN	4
APLP1	3
APLP2	3
APMAP	5
APOA1	6
APOA4	6
APOA5	4
APOB	6
APOBEC1	6
APOBEC2	1
APOBEC3B	3
APOBEC4	6
APOBR	6
APOC2	6
APOC3	6
APOC4	1
APOD	3
APOE	1
APOF	6
APOH	6
APOLD1	5
APOM	2
APOO	5
APOOL	2
APOPT1	2
APP	1
APPBP2	3
APPL1	6
APPL2	6
APRT	1
APTX	6
AQP1	6
AQP10	1
AQP11	1
AQP2	3
AQP3	4
AQP5	5
AQP6	4
AQP7	1
AQP9	5
AQR	6
ARAF	3
ARAP1	1
ARAP2	3
ARAP3	6
ARC	5
ARCN1	6
AREG	5
AREL1	6
ARF1	5
ARF2	2
ARF3	5
ARF4	2
ARF5	5
ARF6	6
ARFGAP1	3
ARFGAP2	2
ARFGAP3	3
ARFGEF1	1
ARFGEF2	4
ARFGEF3	6
ARFIP1	6
ARFIP2	2
ARFRP1	2
ARG1	4
ARG2	4
ARGLU1	6
ARHGAP1	6
ARHGAP10	1
ARHGAP11A	6
ARHGAP12	4
ARHGAP17	1
ARHGAP18	4
ARHGAP20	3
ARHGAP21	6
ARHGAP22	4
ARHGAP23	5
ARHGAP24	6
ARHGAP25	5
ARHGAP26	4
ARHGAP27	6
ARHGAP28	3
ARHGAP29	6
ARHGAP30	2
ARHGAP31	2
ARHGAP32	3
ARHGAP33	6
ARHGAP35	6
ARHGAP36	1
ARHGAP39	5
ARHGAP4	6
ARHGAP42	4
ARHGAP44	3
ARHGAP45	2
ARHGAP5	1
ARHGAP8	2
ARHGAP9	4
ARHGDIA	1
ARHGDIB	1
ARHGDIG	2
ARHGEF1	5
ARHGEF10	3
ARHGEF10L	6
ARHGEF11	6
ARHGEF12	4
ARHGEF15	5
ARHGEF16	1
ARHGEF17	5
ARHGEF18	1
ARHGEF19	5
ARHGEF2	5
ARHGEF25	5
ARHGEF26	3
ARHGEF28	3
ARHGEF3	5
ARHGEF33	1
ARHGEF37	2
ARHGEF38	5
ARHGEF39	2
ARHGEF4	3
ARHGEF40	3
ARHGEF5	1
ARHGEF6	6
ARHGEF7	2
ARHGEF9	3
ARID1A	4
ARID1B	5
ARID2	4
ARID3A	4
ARID3B	5
ARID3C	1
ARID4A	3
ARID4B	2
ARID5A	2
ARID5B	5
ARIH1	1
ARIH2	5
ARL1	6
ARL10	4
ARL11	6
ARL13B	2
ARL14	3
ARL14EP	2
ARL14EPL	1
ARL15	6
ARL16	4
ARL2	5
ARL2BP	2
ARL3	2
ARL4A	2
ARL4C	2
ARL4D	3
ARL5A	6
ARL5B	1
ARL6	2
ARL6IP1	5
ARL6IP4	1
ARL6IP5	3
ARL6IP6	6
ARL8A	6
ARL8B	2
ARL9	3
ARMC1	6
ARMC10	3
ARMC12	2
ARMC2	3
ARMC3	6
ARMC4	5
ARMC5	2
ARMC6	2
ARMC7	1
ARMC8	6
ARMC9	2
ARMCX2	1
ARMCX3	2
ARMCX4	6
ARMCX5	4
ARMH1	1
ARMH2	4
ARMH3	5
ARMH4	6
ARMT1	3
ARNT	4
ARNT2	3
ARNTL	3
ARNTL2	6
ARPC1A	2
ARPC1B	6
ARPC2	3
ARPC3	2
ARPC4	5
ARPC5	3
ARPC5L	2
ARPIN	1
ARPP19	6
ARR3	3
ARRB1	6
ARRB2	5
ARRDC1	6
ARRDC2	5
ARRDC3	6
ARRDC4	3
ARSA	5
ARSB	5
ARSE	6
ARSG	3
ART1	2
ART3	6
ART4	2
ART5	3
ARTN	4
ARV1	6
ARVCF	3
ARX	2
AS3MT	4
ASAH1	3
ASAH2	4
ASAP1	1
ASAP2	5
ASAP3	5
ASB1	6
ASB10	2
ASB11	6
ASB13	1
ASB14	1
ASB15	6
ASB16	6
ASB3	3
ASB4	1
ASB5	6
ASB6	2
ASB7	1
ASB8	3
ASB9	1
ASCC1	1
ASCC2	1
ASCC3	6
ASCL3	1
ASCL5	3
ASF1A	6
ASF1B	3
ASGR1	3
ASGR2	6
ASH1L	6
ASH2L	1
ASIC1	6
ASIC2	5
ASIC3	6
ASIC4	4
ASIP	4
ASL	6
ASMTL	1
ASNA1	1
ASNS	6
ASNSD1	3
ASPDH	4
ASPG	2
ASPH	2
ASPHD1	3
ASPHD2	2
ASPM	6
ASPN	4
ASPRV1	5
ASPSCR1	2
ASRGL1	2
ASS1	1
ASTE1	6
ASTL	1
ASTN2	4
ASXL1	1
ASXL2	4
ATAD1	1
ATAD2	6
ATAD2B	5
ATAD5	6
ATAT1	5
ATCAY	5
ATF1	6
ATF2	3
ATF3	6
ATF4	6
ATF5	6
ATF6	6
ATF6B	1
ATF7	5
ATF7IP	1
ATF7IP2	2
ATG10	4
ATG101	2
ATG12	4
ATG13	3
ATG14	6
ATG16L1	3
ATG16L2	3
ATG2A	1
ATG2B	5
ATG3	6
ATG4A	6
ATG4B	2
ATG4C	6
ATG4D	5
ATG5	6
ATG7	1
ATG9A	5
ATG9B	4
ATIC	4
ATL1	4
ATL2	4
ATL3	2
ATM	6
ATMIN	6
ATN1	2
ATOH1	6
ATOH7	4
ATOH8	5
ATOX1	3
ATP10D	4
ATP11A	1
ATP11B	6
ATP11C	6
ATP12A	2
ATP13A1	1
ATP13A2	5
ATP13A3	1
ATP13A4	6
ATP13A5	6
ATP1A1	2
ATP1A2	4
ATP1A3	3
ATP1B1	3
ATP1B2	4
ATP1B3	5
ATP1B4	3
ATP23	6
ATP2A1	1
ATP2A2	2
ATP2A3	5
ATP2B1	5
ATP2B2	5
ATP2B3	2
ATP2B4	4
ATP2C1	6
ATP2C2	2
ATP4A	3
ATP5F1A	3
ATP5F1B	1
ATP5F1C	6
ATP5F1D	1
ATP5F1E	1
ATP5IF1	3
ATP5MC1	2
ATP5MC2	1
ATP5MC3	6
ATP5MD	6
ATP5ME	6
ATP5MF	3
ATP5MG	5
ATP5MPL	3
ATP5PB	5
ATP5PD	1
ATP5PF	6
ATP5PO	4
ATP6AP1	3
ATP6AP1L	6
ATP6AP2	6
ATP6V0A1	5
ATP6V0A2	2
ATP6V0A4	2
ATP6V0B	5
ATP6V0C	5
ATP6V0D1	5
ATP6V0D2	6
ATP6V0E1	4
ATP6V1A	1
ATP6V1B1	3
ATP6V1B2	4
ATP6V1C1	6
ATP6V1C2	5
ATP6V1D	2
ATP6V1E1	4
ATP6V1E2	3
ATP6V1F	5
ATP6V1FNB	4
ATP6V1G1	3
ATP6V1G2	6
ATP6V1H	4
ATP7A	4
ATP7B	2
ATP8A1	6
ATP8B1	6
ATP8B2	5
ATP8B3	6
ATP9A	6
ATP9B	6
ATPAF1	5
ATPAF2	4
ATR	6
ATRAID	5
ATRIP	5
ATRN	4
ATRNL1	6
ATRX	4
ATXN1	6
ATXN10	3
ATXN1L	3
ATXN2	1
ATXN2L	6
ATXN3	6
ATXN7	6
ATXN7L1	2
ATXN7L2	1
ATXN7L3	1
ATXN7L3B	3
AUH	4
AUNIP	6
AUP1	1
AURKA	2
AURKAIP1	1
AURKB	1
AURKC	4
AVEN	1
AVIL	3
AVL9	1
AVP	4
AVPI1	6
AVPR1B	5
AVPR2	1
AWAT2	2
AWN	3
AXDND1	6
AXIN1	3
AXIN2	3
AXL	3
AZGP1	3
AZI2	6
AZIN1	6
AZIN2	2
B2M	4
B3GALNT1	4
B3GALNT2	6
B3GALT1	5
B3GALT2	6
B3GALT4	2
B3GALT5	2
B3GALT6	1
B3GAT2	4
B3GAT3	3
B3GLCT	3
B3GNT2	6
B3GNT3	5
B3GNT4	5
B3GNT5	2
B3GNT6	2
B3GNT7	3
B3GNT8	6
B3GNT9	2
B3GNTL1	6
B4GALNT1	5
B4GALNT2	5
B4GALNT3	3
B4GALNT4	3
B4GALT1	1
B4GALT2	5
B4GALT3	3
B4GALT5	1
B4GALT6	5
B4GALT7	2
B4GAT1	2
B9D1	6
B9D2	1
BABAM1	2
BABAM2	5
BACE1	3
BACE2	5
BACH1	6
BACH2	5
BAD	1
BAG1	1
BAG2	2
BAG3	4
BAG4	3
BAG5	2
BAG6	5
BAHCC1	5
BAHD1	5
BAIAP2	1
BAIAP2L1	3
BAIAP2L2	3
BAIAP3	5
BAK1	5
BAMBI	6
BANF1	1
BANK1	6
BANP	2
BAP1	5
BARD1	2
BARX1	3
BARX2	2
BASP1	3
BATF2	5
BATF3	2
BAX	5
BAZ1A	1
BAZ1B	6
BAZ2A	3
BAZ2B	1
BBC3	5
BBIP1	2
BBOF1	6
BBOX1	4
BBS1	4
BBS10	6
BBS12	6
BBS2	4
BBS4	6
BBS5	3
BBS9	6
BBX	3
BCAM	2
BCAN	2
BCAP29	4
BCAP31	1
BCAR1	2
BCAR3	4
BCAS1	2
BCAS2	3
BCAS3	3
BCAS4	1
BCAT1	3
BCAT2	5
BCCIP	2
BCDIN3D	2
BCHE	6
BCKDHA	5
BCKDHB	6
BCKDK	6
BCL10	5
BCL11A	5
BCL2	6
BCL2L1	5
BCL2L10	6
BCL2L11	3
BCL2L12	6
BCL2L13	5
BCL2L14	3
BCL2L15	2
BCL3	6
BCL6	5
BCL6B	5
BCL7A	5
BCL7B	2
BCL7C	3
BCL9	5
BCL9L	6
BCLAF1	2
BCLAF3	6
BCO1	6
BCO2	2
BCOR	5
BCORL1	6
BCR	3
BCS1L	3
BDH1	3
BDH2	6
BDKRB2	5
BDNF	6
BDP1	2
BEAN1	3
BECN1	2
BECN2	6
BEGAIN	3
BEND3	2
BEND4	1
BEND5	1
BEND6	4
BEND7	1
BEST1	1
BEST2	4
BEST3	1
BEST4	4
BET1	6
BET1L	2
BEX1	5
BEX3	6
BEX4	2
BFAR	6
BFSP1	3
BFSP2	5
BGLAP	3
BGN	5
BHLHA15	4
BHLHA9	5
BHLHB9	3
BHLHE23	6
BHLHE40	2
BHLHE41	1
BICC1	5
BICD1	1
BICD2	3
BICDL1	2
BICDL2	3
BICRA	3
BICRAL	1
BID	2
BIN1	1
BIN2	4
BIN3	6
BIRC3	3
BIRC5	2
BIRC6	1
BIVM	2
BLCAP	5
BLM	2
BLMH	2
BLNK	2
BLOC1S1	2
BLOC1S2	2
BLOC1S3	1
BLOC1S4	5
BLOC1S5	5
BLOC1S6	6
BLVRA	5
BLVRB	1
BLZF1	6
BMF	3
BMI1	4
BMP1	6
BMP15	2
BMP2	5
BMP2K	2
BMP3	4
BMP4	4
BMP5	3
BMP7	3
BMP8A	2
BMP8B	4
BMPER	6
BMPR1A	2
BMPR1B	6
BMPR2	6
BMS1	2
BMT2	3
BMX	2
BNC1	3
BNC2	4
BNIP1	6
BNIP2	3
BNIP3L	2
BNIPL	1
BOC	4
BOD1	2
BOD1L1	6
BOK	1
BOLA1	1
BOLA2B	2
BOLA3	6
BOLL	6
BOP1	1
BORA	6
BORCS6	5
BORCS7	6
BORCS8	1
BPGM	2
BPI	1
BPIFA1	1
BPIFB1	1
BPIFB2	3
BPIFB3	3
BPIFB4	5
BPIFB5	6
BPIFB6	6
BPIFC	6
BPNT1	4
BPTF	6
BRAF	2
BRAP	6
BRAT1	5
BRCA1	6
BRCA2	3
BRCC3	2
BRD1	2
BRD2	6
BRD4	5
BRD7	3
BRD8	2
BRD9	1
BRDT	3
BRF1	1
BRF2	2
BRI3	5
BRI3BP	3
BRINP3	5
BRIP1	4
BRIX1	5
BRK1	4
BRMS1	3
BRMS1L	3
BROX	6
BRPF1	2
BRPF3	2
BRSK1	5
BRSK2	6
BRWD1	1
BRWD3	4
BSCL2	2
BSDC1	6
BSG	5
BSN	3
BSND	6
BSPH1	3
BSPRY	3
BST1	3
BST2	6
BSX	1
BTAF1	5
BTBD1	6
BTBD10	6
BTBD11	6
BTBD16	2
BTBD19	2
BTBD2	3
BTBD3	3
BTBD6	5
BTBD7	6
BTBD9	5
BTC	3
BTD	2
BTF3	6
BTF3L4	2
BTG1	6
BTG2	4
BTG3	3
BTG4	2
BTK	2
BTLA	1
BTN1A1	5
BTN2A2	3
BTRC	3
BUB1	2
BUB1B	1
BUB3	2
BUD13	6
BUD23	5
BUD31	1
BVES	5
BYSL	1
BZW1	6
BZW2	4
C10H10orf113	2
C10H1orf115	3
C10H1orf53	2
C10H9orf153	2
C10H9orf24	6
C10H9orf3	6
C10H9orf64	2
C10H9orf72	4
C12H17orf100	3
C12H17orf49	1
C12H17orf50	3
C12H17orf53	2
C12H17orf58	1
C12H17orf62	2
C12H17orf67	3
C12H17orf75	5
C12H17orf78	6
C12H17orf80	4
C12H17orf82	3
C12H17orf97	2
C12H17orf98	3
C13H21orf62	1
C13H21orf91	6
C13H3orf14	6
C13H3orf18	5
C13H3orf33	3
C13H3orf35	3
C13H3orf38	6
C13H3orf52	4
C13H3orf56	2
C13H3orf58	2
C13H3orf62	4
C13H3orf67	4
C13H3orf70	5
C14H10orf105	3
C14H10orf62	4
C14H10orf71	1
C14H12orf43	5
C14H12orf49	5
C14H12orf65	6
C14H1orf131	6
C14H1orf198	3
C14H22orf39	3
C14H5orf52	6
C14H8orf74	6
C15H2orf66	5
C15H2orf72	4
C15H2orf76	6
C15H2orf80	5
C15H2orf88	4
C15H4orf47	5
C16H5orf22	6
C16H5orf34	6
C16H5orf38	2
C16H5orf49	4
C16H5orf51	6
C16H5orf58	6
C17H20orf173	2
C17H20orf194	3
C17H20orf202	6
C17H20orf27	6
C17H20orf96	6
C17H8orf48	6
C18H7orf25	6
C18H7orf31	6
C18H7orf57	3
C18H7orf71	1
C1D	6
C1GALT1	2
C1GALT1C1	6
C1H14orf28	2
C1H15orf41	6
C1H15orf48	2
C1H15orf61	5
C1H15orf65	4
C1H18orf25	1
C1H18orf54	3
C1H6orf120	6
C1H6orf203	6
C1H9orf131	5
C1H9orf135	6
C1H9orf152	3
C1H9orf16	2
C1H9orf40	2
C1H9orf43	3
C1H9orf50	5
C1H9orf57	6
C1H9orf66	6
C1H9orf78	2
C1H9orf84	2
C1H9orf85	2
C1QBP	1
C1QC	3
C1QL1	3
C1QL3	3
C1QL4	2
C1QTNF1	3
C1QTNF12	6
C1QTNF2	1
C1QTNF3	6
C1QTNF4	4
C1QTNF5	4
C1QTNF6	2
C1R	5
C1RL	6
C1S	1
C2	6
C2CD2	3
C2CD2L	6
C2CD3	6
C2CD4B	1
C2CD4C	3
C2CD4D	1
C2CD5	6
C2CD6	1
C2H11orf24	1
C2H11orf49	4
C2H11orf58	6
C2H11orf68	2
C2H11orf74	5
C2H11orf80	3
C2H11orf86	2
C2H11orf95	3
C2H11orf96	1
C2H11orf98	6
C2H19orf24	1
C2H19orf25	6
C2H19orf38	5
C2H19orf44	6
C2H19orf53	2
C2H19orf57	6
C2H19orf66	2
C2H19orf70	1
C2H19orf71	6
C2H1orf35	3
C2H5orf15	4
C2H5orf24	6
C2H5orf30	5
C2H5orf63	6
C3	3
C3AR1	5
C3H16orf45	2
C3H16orf54	6
C3H16orf58	2
C3H16orf71	4
C3H16orf72	6
C3H16orf90	1
C3H16orf91	4
C3H16orf92	5
C3H16orf96	4
C3H2orf16	6
C3H2orf42	2
C3H2orf49	2
C3H2orf68	5
C3H2orf73	1
C3H2orf74	6
C3H2orf78	6
C3H2orf81	2
C3H2orf91	5
C3H7orf26	1
C3H7orf43	6
C3H7orf50	2
C4A	1
C4BPA	6
C4BPB	6
C4H1orf112	6
C4H1orf162	4
C4H1orf189	1
C4H1orf194	2
C4H1orf226	4
C4H1orf43	6
C4H1orf52	4
C4H1orf54	2
C4H1orf56	4
C4H8orf33	1
C4H8orf34	1
C4H8orf37	4
C4H8orf59	6
C4H8orf76	1
C4H8orf82	1
C4H8orf88	2
C4H8orf89	6
C5	6
C5AR1	3
C5AR2	2
C5H12orf10	4
C5H12orf29	4
C5H12orf4	5
C5H12orf50	2
C5H12orf56	1
C5H12orf57	3
C5H12orf66	1
C5H12orf71	6
C5H12orf73	1
C5H12orf75	6
C5H22orf23	5
C6	6
C6H16orf46	4
C6H16orf70	2
C6H16orf74	3
C6H16orf95	5
C6H18orf21	6
C6H19orf12	1
C6H19orf33	3
C6H19orf47	3
C6H19orf54	3
C6H19orf81	6
C6H19orf84	4
C6H1orf109	2
C6H1orf122	6
C6H1orf123	1
C6H1orf174	1
C6H1orf210	2
C6H1orf216	3
C6H1orf50	3
C7H14orf119	4
C7H14orf93	1
C7H15orf39	2
C7H15orf40	6
C7H6orf106	3
C7H6orf125	2
C7H6orf132	1
C7H6orf136	4
C7H6orf15	5
C7H6orf222	2
C7H6orf223	3
C7H6orf226	4
C7H6orf47	2
C7H6orf52	1
C7H6orf62	2
C7H6orf89	2
C8G	5
C8H4orf17	2
C8H4orf19	2
C8H4orf33	4
C8H4orf36	5
C8H4orf46	3
C8H4orf48	3
C8H4orf50	2
C8H4orf54	5
C9	6
C9H11orf1	2
C9H11orf42	1
C9H11orf52	4
C9H11orf53	4
C9H11orf54	6
C9H11orf65	6
C9H11orf71	4
C9H11orf87	6
C9H11orf88	3
C9H11orf97	5
C9H1orf105	2
C9H1orf116	6
C9H1orf21	3
C9H1orf74	5
CA11	2
CA12	6
CA14	5
CA4	2
CA5A	2
CA5B	3
CA6	6
CA7	6
CA8	6
CA9	2
CAAP1	6
CAB39	5
CAB39L	6
CABCOCO1	6
CABIN1	4
CABLES1	6
CABLES2	4
CABP2	1
CABP4	5
CABP7	2
CABYR	6
CACFD1	1
CACHD1	4
CACNA1A	2
CACNA1B	3
CACNA1C	3
CACNA1D	2
CACNA1F	3
CACNA1G	4
CACNA1H	3
CACNA1I	4
CACNA1S	5
CACNA2D1	4
CACNA2D2	3
CACNA2D3	3
CACNA2D4	1
CACNB1	3
CACNB2	3
CACNB3	5
CACNB4	5
CACNG1	3
CACNG2	2
CACNG5	1
CACNG6	5
CACNG7	3
CACTIN	5
CACUL1	6
CACYBP	4
CAD	5
CADM1	4
CADM2	6
CADM3	6
CADM4	3
CADPS	5
CADPS2	1
CALCB	3
CALCOCO1	3
CALCOCO2	5
CALCR	6
CALCRL	4
CALD1	2
CALHM3	5
CALHM4	5
CALHM5	5
CALHM6	1
CALM1	6
CALM2	6
CALM3	3
CALML4	4
CALN1	3
CALR	4
CALR3	6
CALU	6
CALY	1
CAMK1	6
CAMK1D	6
CAMK1G	5
CAMK2A	5
CAMK2B	5
CAMK2D	4
CAMK2G	1
CAMK2N1	3
CAMK2N2	5
CAMK4	3
CAMKK1	2
CAMKK2	6
CAMKMT	1
CAMKV	5
CAMLG	2
CAMSAP1	2
CAMSAP2	6
CAMSAP3	1
CAMTA1	4
CAMTA2	4
CAND1	6
CAND2	5
CANT1	2
CANX	6
CAP1	3
CAP2	6
CAPG	2
CAPN1	5
CAPN10	3
CAPN12	5
CAPN13	3
CAPN14	2
CAPN15	5
CAPN2	5
CAPN3	1
CAPN5	3
CAPN6	2
CAPN7	6
CAPN8	5
CAPN9	5
CAPNS1	1
CAPRIN1	4
CAPRIN2	6
CAPS	5
CAPS2	5
CAPSL	6
CAPZA1	6
CAPZA2	6
CAPZB	5
CARD10	5
CARD11	1
CARD14	3
CARD19	1
CARD6	6
CARD9	6
CARF	6
CARHSP1	3
CARM1	5
CARMIL1	3
CARMIL2	2
CARMIL3	6
CARNMT1	3
CARNS1	5
CARS	1
CARS2	1
CASC1	6
CASC3	6
CASC4	4
CASD1	6
CASK	6
CASKIN1	6
CASKIN2	5
CASP1	1
CASP10	6
CASP14	2
CASP2	3
CASP3	4
CASP6	5
CASP7	2
CASP8	1
CASP8AP2	6
CASP9	3
CASQ1	3
CASQ2	5
CASS4	1
CAST	4
CASTOR1	2
CASTOR2	5
CASZ1	5
CAT	1
CATIP	6
CATSPER1	3
CATSPER2	3
CATSPER3	1
CATSPER4	2
CATSPERD	3
CATSPERE	6
CATSPERG	2
CATSPERZ	4
CAV1	4
CAV2	3
CAVIN1	2
CAVIN2	1
CAVIN3	5
CBARP	6
CBFA2T2	2
CBFA2T3	4
CBFB	6
CBL	3
CBLC	5
CBLL1	4
CBLN2	2
CBLN3	3
CBR1	3
CBR3	2
CBR4	3
CBS	2
CBX1	6
CBX2	1
CBX3	6
CBX4	5
CBX5	3
CBX6	5
CBX7	5
CBX8	2
CBY1	2
CC2D1A	2
CC2D1B	1
CC2D2A	3
CCAR1	6
CCAR2	1
CCBE1	6
CCDC102A	3
CCDC103	2
CCDC106	4
CCDC107	4
CCDC110	2
CCDC112	6
CCDC113	2
CCDC114	6
CCDC115	3
CCDC117	3
CCDC12	5
CCDC120	2
CCDC121	6
CCDC122	6
CCDC124	1
CCDC125	2
CCDC126	3
CCDC127	2
CCDC13	6
CCDC130	4
CCDC134	1
CCDC136	4
CCDC137	2
CCDC138	1
CCDC14	4
CCDC141	6
CCDC142	2
CCDC146	4
CCDC148	3
CCDC149	2
CCDC15	6
CCDC150	4
CCDC151	2
CCDC152	5
CCDC153	2
CCDC154	4
CCDC155	2
CCDC157	2
CCDC158	6
CCDC159	6
CCDC160	4
CCDC162P	3
CCDC166	4
CCDC167	2
CCDC168	2
CCDC17	6
CCDC170	6
CCDC171	4
CCDC173	1
CCDC174	6
CCDC175	6
CCDC178	1
CCDC18	3
CCDC180	3
CCDC181	5
CCDC183	5
CCDC184	2
CCDC186	6
CCDC187	4
CCDC188	4
CCDC189	2
CCDC190	2
CCDC191	2
CCDC198	5
CCDC22	5
CCDC24	4
CCDC25	2
CCDC28A	3
CCDC28B	1
CCDC30	5
CCDC32	5
CCDC33	1
CCDC34	6
CCDC36	5
CCDC38	6
CCDC39	2
CCDC40	6
CCDC43	5
[truncated: 14,605 more rows]

## Sheet: GDS01_Mfuzz_cluster
Gene	Cluster
A1BG	3
A1CF	2
A2M	3
A3GALT2	4
A4GALT	4
A4GNT	6
AAAS	2
AACS	5
AAGAB	4
AAK1	6
AAMDC	6
AAMP	1
AAR2	4
AARS	2
AARS2	4
AARSD1	3
AASDH	4
AASDHPPT	1
AASS	1
AATF	2
AATK	6
ABAT	5
ABCA1	2
ABCA12	1
ABCA2	5
ABCA3	5
ABCA4	4
ABCA5	6
ABCA7	5
ABCB1	2
ABCB10	1
ABCB11	3
ABCB4	3
ABCB6	3
ABCB7	5
ABCB8	4
ABCB9	1
ABCC1	1
ABCC10	3
ABCC11	2
ABCC12	2
ABCC2	2
ABCC3	6
ABCC4	4
ABCC5	5
ABCC6	4
ABCC8	4
ABCD1	5
ABCD2	1
ABCD3	2
ABCD4	1
ABCE1	2
ABCF1	2
ABCF2	2
ABCF3	2
ABCG1	5
ABCG2	4
ABCG4	5
ABCG5	3
ABCG8	2
ABHD1	3
ABHD10	2
ABHD11	5
ABHD12	1
ABHD12B	2
ABHD13	2
ABHD14A	5
ABHD14B	1
ABHD15	4
ABHD16A	3
ABHD16B	4
ABHD17A	1
ABHD17B	4
ABHD17C	1
ABHD18	1
ABHD2	4
ABHD3	5
ABHD4	5
ABHD5	2
ABHD6	5
ABHD8	1
ABI1	5
ABI2	5
ABI3BP	4
ABL1	2
ABL2	4
ABLIM1	3
ABLIM2	4
ABLIM3	2
ABO	4
ABR	1
ABRACL	3
ABRAXAS1	4
ABRAXAS2	4
ABT1	2
ABTB1	5
ABTB2	6
ACAA1	4
ACAA2	1
ACACA	5
ACACB	6
ACAD10	2
ACAD11	6
ACAD8	1
ACAD9	2
ACADL	6
ACADM	5
ACADS	1
ACADSB	5
ACADVL	5
ACAN	4
ACAP1	5
ACAP2	5
ACAP3	1
ACAT1	5
ACAT2	5
ACBD3	5
ACBD4	1
ACBD5	3
ACBD6	5
ACBD7	6
ACCS	2
ACCSL	6
ACD	2
ACE	5
ACE2	1
ACER1	5
ACER2	2
ACER3	6
ACHE	1
ACIN1	2
ACKR2	6
ACKR3	2
ACKR4	3
ACLY	5
ACMSD	3
ACO1	5
ACO2	5
ACOD1	3
ACOT11	3
ACOT12	3
ACOT13	2
ACOT6	2
ACOT7	5
ACOT8	2
ACOT9	1
ACOX1	1
ACOX2	5
ACOX3	3
ACOXL	5
ACP1	2
ACP2	2
ACP4	3
ACP5	1
ACP6	6
ACP7	4
ACPP	4
ACRBP	3
ACSBG2	3
ACSF2	1
ACSF3	1
ACSL1	2
ACSL3	5
ACSL4	5
ACSL5	2
ACSL6	3
ACSM2B	4
ACSM3	4
ACSM4	3
ACSM5	2
ACSS1	4
ACSS2	5
ACSS3	3
ACTA2	1
ACTB	5
ACTC1	2
ACTG1	5
ACTG2	4
ACTL10	5
ACTL6A	6
ACTL6B	2
ACTL7A	5
ACTL7B	5
ACTL8	1
ACTN1	5
ACTN2	4
ACTN3	2
ACTN4	5
ACTR10	1
ACTR1A	2
ACTR1B	1
ACTR2	6
ACTR3	5
ACTR3B	1
ACTR5	2
ACTR6	1
ACTR8	3
ACTRT3	4
ACVR1	6
ACVR1B	1
ACVR2A	4
ACVR2B	1
ACVRL1	6
ACY1	3
ACY3	2
ACYP1	1
ACYP2	4
ADA	6
ADA2	4
ADAD2	4
ADAL	3
ADAM10	2
ADAM11	4
ADAM15	5
ADAM17	2
ADAM19	1
ADAM22	5
ADAM28	3
ADAM33	1
ADAM5	6
ADAM8	5
ADAM9	5
ADAMTS1	2
ADAMTS10	6
ADAMTS12	6
ADAMTS13	5
ADAMTS14	1
ADAMTS15	6
ADAMTS16	3
ADAMTS17	3
ADAMTS20	5
ADAMTS4	5
ADAMTS5	3
ADAMTS6	6
ADAMTS7	1
ADAMTS8	6
ADAMTS9	1
ADAMTSL1	3
ADAMTSL2	5
ADAMTSL4	5
ADAMTSL5	1
ADAP1	1
ADAP2	1
ADAR	6
ADARB1	6
ADARB2	6
ADAT1	4
ADAT2	2
ADAT3	2
ADCK1	3
ADCK2	2
ADCK5	3
ADCY1	5
ADCY10	5
ADCY3	1
ADCY4	4
ADCY5	2
ADCY6	1
ADCY7	2
ADCY8	4
ADCY9	3
ADCYAP1R1	5
ADD1	3
ADD2	4
ADD3	5
ADGB	2
ADGRA1	6
ADGRA2	2
ADGRA3	6
ADGRB1	4
ADGRB2	4
ADGRD1	2
ADGRD2	5
ADGRE1	3
ADGRE5	5
ADGRF1	5
ADGRF2	4
ADGRF3	1
ADGRF4	3
ADGRF5	1
ADGRG1	4
ADGRG2	3
ADGRG3	4
ADGRG5	5
ADGRG6	6
ADGRG7	4
ADGRL1	5
ADGRL2	2
ADGRL3	6
ADGRL4	2
ADGRV1	6
ADH1C	5
ADH4	3
ADH5	2
ADHFE1	5
ADI1	3
ADIG	4
ADIPOR1	1
ADIPOR2	2
ADK	5
ADM	2
ADM2	6
ADM5	3
ADNP	2
ADNP2	2
ADO	3
ADORA1	6
ADORA2A	6
ADORA2B	4
ADORA3	6
ADPGK	2
ADPRH	4
ADPRHL1	6
ADPRHL2	2
ADPRM	5
ADRA1B	5
ADRA2B	1
ADRB1	4
ADRB2	4
ADRM1	3
ADSL	3
ADSS	1
ADSSL1	4
AEBP1	6
AEBP2	2
AEN	2
AES	5
AFAP1	6
AFAP1L1	4
AFAP1L2	5
AFDN	5
AFF1	5
AFF3	2
AFF4	4
AFG1L	3
AFG3L2	3
AFM	5
AFMID	3
AFP	6
AFTPH	6
AGA	4
AGAP1	5
AGAP2	3
AGAP3	3
AGBL1	3
AGBL2	2
AGBL3	6
AGBL4	2
AGBL5	4
AGER	2
AGFG1	5
AGFG2	1
AGGF1	5
AGK	3
AGMAT	4
AGMO	3
AGO1	3
AGO2	4
AGO3	2
AGO4	1
AGPAT1	1
AGPAT2	4
AGPAT3	2
AGPAT4	5
AGPAT5	2
AGPS	5
AGR2	3
AGRN	5
AGRP	2
AGT	4
AGTPBP1	2
AGTRAP	4
AGXT2	3
AHCTF1	2
AHCY	2
AHCYL1	5
AHCYL2	6
AHDC1	1
AHI1	4
AHNAK	5
AHNAK2	5
AHR	1
AHRR	4
AHSA1	1
AHSA2P	1
AHSG	3
AHSP	2
AIDA	5
AIF1	4
AIF1L	6
AIFM1	5
AIFM2	2
AIFM3	4
AIG1	4
AIMP1	6
AIMP2	2
AIP	5
AIPL1	2
AIRE	6
AJUBA	3
AK1	2
AK2	5
AK3	4
AK4	1
AK5	5
AK6	4
AK7	4
AK8	4
AK9	4
AKAIN1	4
AKAP1	2
AKAP10	2
AKAP11	1
AKAP12	5
AKAP13	5
AKAP14	6
AKAP17A	6
AKAP17B	5
AKAP2	5
AKAP3	2
AKAP4	6
AKAP5	2
AKAP6	5
AKAP7	1
AKAP8	2
AKAP8L	1
AKAP9	1
AKIP1	2
AKIRIN1	3
AKIRIN2	5
AKNA	5
AKNAD1	2
AKR1A1	1
AKR1B1	2
AKR1C1	2
AKR1C2	3
AKR1C3	5
AKR1C4	1
AKR1D1	6
AKR1E2	3
AKR7A2	6
AKT1	3
AKT1S1	2
AKT2	5
AKT3	5
AKTIP	1
ALAD	3
ALAS2	3
ALCAM	3
ALDH16A1	3
ALDH18A1	6
ALDH1A1	5
ALDH1A2	2
ALDH1A3	5
ALDH1B1	3
ALDH1L1	2
ALDH1L2	4
ALDH2	5
ALDH3A1	4
ALDH3A2	2
ALDH3B1	4
ALDH4A1	5
ALDH5A1	3
ALDH6A1	5
ALDH7A1	1
ALDH8A1	2
ALDH9A1	5
ALDOA	5
ALDOB	2
ALDOC	5
ALG1	2
ALG10	2
ALG11	4
ALG12	2
ALG13	4
ALG14	3
ALG2	2
ALG3	2
ALG5	2
ALG6	5
ALG8	4
ALG9	3
ALK	5
ALKAL2	2
ALKBH1	4
ALKBH2	3
ALKBH3	2
ALKBH4	3
ALKBH5	4
ALKBH6	2
ALKBH7	6
ALKBH8	3
ALMS1	2
ALOX12	3
ALOX12B	3
ALOX15	5
ALOX5	3
ALOX5AP	5
ALOXE3	2
ALPK1	1
ALPK2	4
ALPK3	6
ALPL	4
ALS2	4
ALS2CL	4
ALS2CR12	4
ALX1	2
ALX3	3
ALYREF	3
AMBN	4
AMBP	1
AMBRA1	5
AMD1	2
AMDHD1	1
AMDHD2	1
AMER1	3
AMFR	1
AMH	4
AMHR2	4
AMIGO1	5
AMIGO2	4
AMMECR1	4
AMMECR1L	2
AMN	3
AMN1	4
AMOT	6
AMOTL1	2
AMOTL2	1
AMPD1	4
AMPD2	5
AMPD3	4
AMPH	6
AMT	2
AMY2	4
AMZ1	6
AMZ2	5
ANAPC1	4
ANAPC10	3
ANAPC11	2
ANAPC13	2
ANAPC15	2
ANAPC16	2
ANAPC2	2
ANAPC4	2
ANAPC5	2
ANAPC7	2
ANG	3
ANGEL1	6
ANGEL2	2
ANGPT2	3
ANGPT4	4
ANGPTL1	5
ANGPTL2	5
ANGPTL3	6
ANGPTL4	2
ANGPTL6	2
ANK1	5
ANK2	1
ANK3	6
ANKDD1A	6
ANKDD1B	2
ANKFN1	3
ANKFY1	6
ANKH	2
ANKHD1	4
ANKIB1	5
ANKLE1	2
ANKLE2	2
ANKMY1	1
ANKMY2	4
ANKRA2	5
ANKRD1	5
ANKRD10	5
ANKRD11	2
ANKRD12	3
ANKRD13A	2
ANKRD13B	3
ANKRD13C	5
ANKRD13D	1
ANKRD16	4
ANKRD17	2
ANKRD22	4
ANKRD23	1
ANKRD24	2
ANKRD27	5
ANKRD28	2
ANKRD29	3
ANKRD31	1
ANKRD33	5
ANKRD33B	3
ANKRD34A	3
ANKRD34C	3
ANKRD35	6
ANKRD37	4
ANKRD39	2
ANKRD40	1
ANKRD42	5
ANKRD44	3
ANKRD46	2
ANKRD49	2
ANKRD50	4
ANKRD52	1
ANKRD53	1
ANKRD54	2
ANKRD55	2
ANKRD6	2
ANKRD60	4
ANKRD61	4
ANKRD63	3
ANKRD65	5
ANKRD66	2
ANKRD7	4
ANKRD9	2
ANKS1A	3
ANKS1B	3
ANKS3	2
ANKS4B	2
ANKS6	1
ANKUB1	3
ANKZF1	1
ANLN	2
ANO1	4
ANO10	5
ANO2	3
ANO3	2
ANO4	2
ANO5	4
ANO6	5
ANO7	4
ANO8	1
ANO9	6
ANOS1	5
ANP32A	5
ANP32B	2
ANP32E	6
ANPEP	4
ANTXR1	6
ANTXR2	4
ANTXRL	6
ANXA1	5
ANXA11	5
ANXA13	5
ANXA2	5
ANXA3	2
ANXA4	5
ANXA5	5
ANXA6	5
ANXA7	5
ANXA8	1
ANXA9	5
AOC1	4
AOC2	2
AOX1	5
AOX2	4
AP1AR	1
AP1B1	3
AP1G1	4
AP1G2	3
AP1M1	3
AP1M2	1
AP1S1	6
AP1S2	6
AP1S3	1
AP2A1	5
AP2A2	5
AP2B1	5
AP2M1	4
AP2S1	5
AP3B1	6
AP3B2	3
AP3D1	5
AP3M1	4
AP3M2	5
AP3S1	5
AP3S2	2
AP4B1	2
AP4E1	2
AP4M1	1
AP4S1	3
AP5B1	3
AP5M1	4
AP5S1	2
AP5Z1	1
APAF1	1
APBA1	3
APBA2	5
APBA3	3
APBB1	1
APBB2	1
APBB3	1
APC	2
APC2	1
APCDD1	4
APCDD1L	4
APEH	5
APELA	5
APEX1	3
APEX2	2
APH1A	1
APH1B	5
API5	2
APIP	2
APITD1	2
APLF	4
APLN	1
APLP1	6
APLP2	5
APMAP	2
APOA1	2
APOA4	4
APOA5	3
APOB	5
APOBEC1	2
APOBEC2	2
APOBEC3B	5
APOBR	5
APOC2	1
APOC3	2
APOD	3
APOE	5
APOF	2
APOH	3
APOLD1	1
APOM	4
APOO	4
APOOL	6
APOPT1	2
APP	6
APPBP2	4
APPL1	1
APPL2	6
APRT	2
APTX	2
AQP1	5
AQP11	2
AQP3	4
AQP5	6
AQP6	6
AQP7	6
AQP9	3
AQR	2
ARAF	3
ARAP1	5
ARAP2	4
ARAP3	6
ARC	2
ARCN1	4
AREG	1
AREL1	2
ARF1	1
ARF2	4
ARF3	5
ARF4	1
ARF5	5
ARF6	6
ARFGAP1	4
ARFGAP2	2
ARFGAP3	5
ARFGEF1	1
ARFGEF2	6
ARFIP1	1
ARFIP2	2
ARFRP1	4
ARG1	2
ARG2	5
ARGLU1	3
ARHGAP1	1
ARHGAP10	4
ARHGAP11A	6
ARHGAP12	1
ARHGAP15	3
ARHGAP17	2
ARHGAP18	1
ARHGAP20	5
ARHGAP21	4
ARHGAP22	1
ARHGAP23	1
ARHGAP24	2
ARHGAP25	6
ARHGAP26	6
ARHGAP27	1
ARHGAP28	4
ARHGAP29	3
ARHGAP30	2
ARHGAP31	6
ARHGAP32	1
ARHGAP33	5
ARHGAP35	3
ARHGAP36	4
ARHGAP39	1
ARHGAP4	2
ARHGAP42	1
ARHGAP44	5
ARHGAP45	5
ARHGAP5	3
ARHGAP8	5
ARHGAP9	6
ARHGDIA	1
ARHGDIB	1
ARHGDIG	2
ARHGEF1	1
ARHGEF10	5
ARHGEF10L	1
ARHGEF11	3
ARHGEF12	6
ARHGEF15	1
ARHGEF16	5
ARHGEF17	1
ARHGEF18	3
ARHGEF19	6
ARHGEF2	1
ARHGEF25	3
ARHGEF26	1
ARHGEF28	3
ARHGEF3	4
ARHGEF33	5
ARHGEF37	3
ARHGEF38	1
ARHGEF39	3
ARHGEF4	2
ARHGEF40	5
ARHGEF5	2
ARHGEF6	4
ARHGEF7	2
ARID1A	2
ARID1B	6
ARID2	3
ARID3A	5
ARID3B	1
ARID3C	1
ARID4A	1
ARID4B	1
ARID5A	4
ARID5B	3
ARIH1	2
ARIH2	4
ARIH2OS	1
ARL1	2
ARL10	2
ARL11	4
ARL13B	3
ARL14	6
ARL14EP	1
ARL14EPL	6
ARL15	5
ARL16	3
ARL2	5
ARL2BP	2
ARL3	2
ARL4A	4
ARL4C	5
ARL4D	3
ARL5A	1
ARL5B	5
ARL6	6
ARL6IP1	4
ARL6IP4	6
ARL6IP5	5
ARL6IP6	3
ARL8A	1
ARL8B	4
ARL9	5
ARMC1	4
ARMC10	6
ARMC12	2
ARMC2	2
ARMC4	4
ARMC5	4
ARMC6	2
ARMC7	2
ARMC8	2
ARMC9	2
ARMCX1	3
ARMCX3	6
ARMCX4	3
ARMCX5	1
ARMH1	4
ARMH3	1
ARMH4	4
ARMT1	2
ARNT	1
ARNT2	6
ARNTL	1
ARNTL2	6
ARPC1A	5
ARPC1B	5
ARPC2	6
ARPC3	2
ARPC4	1
ARPC5	1
ARPC5L	4
ARPIN	3
ARPP19	3
ARR3	4
ARRB1	6
ARRB2	1
ARRDC1	1
ARRDC2	1
ARRDC3	4
ARRDC4	5
ARRDC5	3
ARSA	5
ARSB	5
ARSE	1
ARSG	6
ARSK	1
ART3	2
ART5	6
ARTN	1
ARV1	3
ARVCF	1
ARX	6
AS3MT	3
ASAH1	5
ASAH2	4
ASAP1	3
ASAP2	3
ASAP3	5
ASB1	3
ASB11	3
ASB13	1
ASB14	1
ASB15	4
ASB16	5
ASB2	2
ASB3	5
ASB4	3
ASB5	3
ASB6	4
ASB7	4
ASB8	2
ASB9	2
ASCC1	3
ASCC2	2
ASCC3	6
ASCL3	3
ASCL5	4
ASF1A	1
ASF1B	3
ASGR1	4
ASGR2	2
ASH1L	2
ASH2L	3
ASIC1	5
ASIC2	2
ASIC3	4
ASIC4	6
ASIP	4
ASL	1
ASMTL	2
ASNA1	4
ASNS	4
ASNSD1	4
ASPDH	3
ASPG	6
ASPH	5
ASPHD1	5
ASPHD2	5
ASPM	6
ASPN	1
ASPRV1	6
ASPSCR1	6
ASRGL1	6
ASS1	5
ASTE1	2
ASTL	1
ASTN2	4
ASXL1	4
ASXL2	1
ASXL3	3
ASZ1	5
ATAD1	1
ATAD2	3
ATAD2B	5
ATAD5	2
ATAT1	1
ATCAY	4
ATE1	2
ATF1	3
ATF2	1
ATF3	2
ATF4	4
ATF5	2
ATF6	4
ATF6B	3
ATF7	1
ATF7IP	5
ATF7IP2	5
ATG10	6
ATG101	2
ATG12	4
ATG13	1
ATG14	2
ATG16L1	2
ATG16L2	1
ATG2A	5
ATG2B	2
ATG3	2
ATG4A	2
ATG4B	2
ATG4C	1
ATG4D	1
ATG5	2
ATG7	5
ATG9A	5
ATG9B	5
ATIC	4
ATL1	2
ATL2	1
ATL3	1
ATM	6
ATMIN	2
ATN1	1
ATOH1	3
ATOH7	4
ATOX1	3
ATP10B	3
ATP10D	1
ATP11A	5
ATP11B	5
ATP11C	5
ATP12A	5
ATP13A1	4
ATP13A2	1
ATP13A3	1
ATP13A4	4
ATP13A5	6
ATP1A1	4
ATP1A2	4
ATP1A3	3
ATP1B1	3
ATP1B2	6
ATP1B3	1
ATP23	2
ATP2A1	4
ATP2A2	6
ATP2A3	5
ATP2B1	2
ATP2B2	2
ATP2B3	4
ATP2B4	6
ATP2C1	5
ATP2C2	2
ATP4A	6
ATP5F1A	5
ATP5F1B	4
ATP5F1C	4
ATP5F1D	1
ATP5F1E	3
ATP5IF1	2
ATP5MC1	2
ATP5MC2	2
ATP5MC3	1
ATP5MD	1
ATP5ME	2
ATP5MF	6
ATP5MG	3
ATP5MPL	4
ATP5PB	4
ATP5PD	2
ATP5PF	2
ATP5PO	4
ATP6AP1	5
ATP6AP1L	2
ATP6AP2	5
ATP6V0A1	1
ATP6V0A2	3
ATP6V0A4	6
ATP6V0B	1
ATP6V0C	1
ATP6V0D1	1
ATP6V0D2	4
ATP6V0E1	6
ATP6V1A	5
ATP6V1B1	5
ATP6V1B2	6
ATP6V1C1	5
ATP6V1C2	2
ATP6V1D	5
ATP6V1E1	5
ATP6V1E2	5
ATP6V1F	3
ATP6V1FNB	4
ATP6V1G1	1
ATP6V1G2	2
ATP6V1H	5
ATP7A	5
ATP7B	5
ATP8A1	3
ATP8B1	2
ATP8B2	1
ATP8B3	6
ATP9A	5
ATP9B	6
ATPAF1	1
ATPAF2	5
ATR	3
ATRAID	2
ATRIP	1
ATRN	3
ATRNL1	6
ATRX	5
ATXN1	5
ATXN10	6
ATXN1L	2
ATXN2	3
ATXN2L	1
ATXN3	1
ATXN7	4
ATXN7L1	2
ATXN7L2	2
ATXN7L3	3
ATXN7L3B	3
AUH	5
AUNIP	3
AUP1	2
AURKA	4
AURKAIP1	2
AURKB	5
AURKC	3
AUTS2	5
AVEN	3
AVIL	1
AVL9	5
AVP	1
AVPI1	2
AVPR2	3
AWAT2	4
AWN	3
AXDND1	2
AXIN1	2
AXIN2	4
AXL	5
AZGP1	3
AZI2	2
AZIN1	1
AZIN2	6
B2M	5
B3GALNT1	2
B3GALNT2	4
B3GALT1	3
B3GALT4	6
B3GALT5	1
B3GALT6	1
B3GAT2	4
B3GAT3	5
B3GLCT	5
B3GNT2	2
B3GNT3	1
B3GNT4	3
B3GNT5	3
B3GNT6	1
B3GNT7	3
B3GNT8	1
B3GNT9	4
B3GNTL1	1
B4GALNT1	5
B4GALNT2	1
B4GALNT3	4
B4GALNT4	5
B4GALT1	5
B4GALT2	5
B4GALT3	1
B4GALT5	3
B4GALT6	5
B4GALT7	6
B4GAT1	1
B9D1	2
B9D2	4
BABAM1	3
BABAM2	6
BACE1	1
BACE2	5
BACH1	2
BACH2	5
BAD	3
BAG1	3
BAG2	2
BAG3	5
BAG4	3
BAG5	3
BAG6	6
BAHCC1	5
BAHD1	1
BAIAP2	2
BAIAP2L1	5
BAIAP2L2	4
BAIAP3	5
BAK1	1
BAMBI	4
BANF1	2
BANK1	3
BANP	1
BAP1	1
BARD1	2
BARHL1	4
BARX1	5
BARX2	4
BASP1	2
BATF	3
BATF2	3
BATF3	4
BAX	1
BAZ1A	4
BAZ1B	2
BAZ2A	5
BAZ2B	3
BBC3	1
BBIP1	4
BBOF1	4
BBOX1	6
BBS1	3
BBS10	5
BBS12	2
BBS2	5
BBS4	4
BBS5	2
BBS9	6
BBX	5
BCAM	5
BCAN	5
BCAP29	5
BCAP31	5
BCAR1	6
BCAR3	5
BCAS1	5
BCAS2	2
BCAS3	6
BCAS4	2
BCAT1	2
BCAT2	5
BCCIP	2
BCDIN3D	2
BCHE	4
BCKDHA	1
BCKDHB	5
BCKDK	4
BCL10	1
BCL11A	5
BCL2	3
BCL2L1	1
BCL2L10	4
BCL2L11	4
BCL2L12	3
BCL2L13	5
BCL2L14	1
BCL2L15	1
BCL3	1
BCL6	1
BCL6B	1
BCL7A	3
BCL7B	2
BCL7C	2
BCL9	6
BCL9L	1
BCLAF1	2
BCLAF3	2
BCO1	1
BCO2	1
BCOR	1
BCORL1	1
BCR	5
BCS1L	2
BDH1	5
BDH2	4
BDKRB2	6
BDNF	4
BDP1	3
BEAN1	5
BECN1	3
BEND3	2
BEND5	2
BEND6	2
BEND7	5
BEST1	4
BEST2	3
BEST4	4
BET1	4
BET1L	4
BEX1	4
BEX3	4
BEX4	5
BFAR	1
BFSP1	3
BFSP2	2
BGLAP	1
BGN	5
BHLHA15	3
BHLHA9	3
BHLHB9	5
BHLHE23	3
BHLHE40	1
BHLHE41	1
BHMG1	5
BICC1	1
BICD1	3
BICD2	2
BICDL1	3
BICDL2	5
BICRA	1
BICRAL	1
BID	2
BIN1	5
BIN2	2
BIN3	2
BIRC3	3
BIRC5	4
BIRC6	5
BIRC7	3
BIVM	2
BLCAP	1
BLM	3
BLMH	3
BLNK	2
BLOC1S1	1
BLOC1S2	2
BLOC1S3	5
BLOC1S4	1
BLOC1S5	2
BLOC1S6	1
BLVRA	4
BLVRB	6
BLZF1	2
BMF	5
BMI1	2
BMP1	6
BMP15	2
BMP2	1
BMP2K	4
BMP3	6
BMP4	5
BMP5	5
BMP6	5
BMP8A	3
BMP8B	6
BMPER	2
BMPR1A	3
BMPR1B	4
BMPR2	4
BMS1	2
BMT2	1
BMX	2
BNC1	2
BNC2	4
BNIP1	4
BNIP2	5
BNIP3	1
BNIP3L	5
BNIPL	4
BOC	5
BOD1	2
BOD1L1	3
BOK	1
BOLA1	2
BOLA2B	2
BOLA3	2
BOLL	3
BOP1	2
BORA	6
BORCS6	5
BORCS7	2
BORCS8	2
BPGM	3
BPHL	1
BPI	2
BPIFA1	6
BPIFA2	3
BPIFB1	3
BPIFB2	3
BPIFB3	6
BPIFB4	5
BPIFB6	5
BPNT1	2
BPTF	2
BRAF	3
BRAP	4
BRAT1	2
BRCA1	4
BRCA2	2
BRCC3	2
BRD1	2
BRD2	4
BRD4	5
BRD7	6
BRD8	4
BRD9	2
BRDT	5
BRF1	3
BRF2	4
BRI3	2
BRI3BP	2
BRINP1	1
BRINP3	1
BRIP1	1
BRIX1	2
BRK1	5
BRMS1	2
BRMS1L	3
BROX	2
BRPF1	2
BRPF3	2
BRSK1	1
BRSK2	1
BRWD1	4
BRWD3	5
BSCL2	4
BSDC1	1
BSG	5
BSN	1
BSPH1	2
BSPRY	5
BST1	5
BST2	2
BSX	4
BTAF1	2
BTBD1	6
BTBD10	5
BTBD11	4
BTBD16	3
BTBD19	3
BTBD2	5
BTBD3	3
BTBD6	5
BTBD7	2
BTBD9	3
BTC	6
BTD	2
BTF3	4
BTF3L4	3
BTG1	4
BTG2	3
BTG3	1
BTG4	4
BTK	4
BTLA	3
BTN1A1	2
BTN2A2	5
BTRC	1
BUB1	4
BUB1B	4
BUB3	2
BUD13	4
BUD23	3
BUD31	2
BVES	6
BYSL	2
BZW1	6
BZW2	2
C10H1orf115	1
C10H1orf53	4
C10H9orf153	1
C10H9orf24	2
C10H9orf3	3
C10H9orf64	1
C10H9orf72	1
C12H17orf100	3
C12H17orf49	4
C12H17orf50	6
C12H17orf53	2
C12H17orf58	2
C12H17orf62	2
C12H17orf75	2
C12H17orf78	5
C12H17orf80	2
C12H17orf82	6
C12H17orf97	2
C12H17orf98	1
C13H21orf62	1
C13H21orf91	3
C13H3orf14	2
C13H3orf18	6
C13H3orf33	1
C13H3orf35	4
C13H3orf38	2
C13H3orf52	3
C13H3orf56	6
C13H3orf58	2
C13H3orf62	5
C13H3orf67	6
C13H3orf70	3
C13H3orf80	4
C14H10orf105	5
C14H10orf62	6
C14H12orf43	2
C14H12orf49	2
C14H12orf65	4
C14H1orf131	2
C14H1orf198	6
C14H22orf31	3
C14H22orf39	5
C14H5orf52	4
C15H2orf66	5
C15H2orf72	2
C15H2orf76	4
C15H2orf80	6
C15H2orf88	2
C15H4orf47	4
C16H5orf22	4
C16H5orf34	1
C16H5orf49	3
C16H5orf51	6
C16H5orf58	3
C17H20orf173	4
C17H20orf194	1
C17H20orf202	3
C17H20orf27	2
C17H20orf96	5
C17H8orf48	3
C18H7orf25	2
C18H7orf57	5
C18H7orf71	4
C1D	1
C1GALT1	2
C1GALT1C1	3
C1H14orf28	3
C1H14orf39	5
C1H15orf41	2
C1H15orf48	4
C1H15orf61	1
C1H15orf62	1
C1H15orf65	4
C1H18orf25	5
C1H18orf54	1
C1H6orf120	4
C1H6orf163	5
C1H6orf203	2
C1H9orf131	6
C1H9orf135	2
C1H9orf152	1
C1H9orf16	5
C1H9orf40	1
C1H9orf43	6
C1H9orf50	4
C1H9orf66	4
C1H9orf78	2
C1H9orf84	6
C1H9orf85	3
C1QBP	2
C1QC	4
C1QL1	1
C1QL3	6
C1QL4	6
C1QTNF1	5
C1QTNF12	5
C1QTNF2	6
C1QTNF4	1
C1QTNF5	6
C1QTNF6	6
C1R	6
C1RL	2
C1S	1
C2	5
C2CD2	5
C2CD2L	1
C2CD3	4
C2CD4B	3
C2CD4C	5
C2CD5	5
C2CD6	4
C2H11orf24	5
C2H11orf49	1
C2H11orf58	2
C2H11orf68	1
C2H11orf74	5
C2H11orf80	6
C2H11orf86	4
C2H11orf91	4
C2H11orf95	5
C2H11orf96	5
C2H11orf98	2
C2H19orf24	2
C2H19orf25	5
C2H19orf38	6
C2H19orf44	3
C2H19orf53	2
C2H19orf57	4
C2H19orf66	6
C2H19orf70	2
C2H19orf71	2
C2H1orf35	6
C2H5orf15	1
C2H5orf24	1
C2H5orf30	3
C2H5orf63	2
C3	5
C3AR1	2
C3H16orf45	6
C3H16orf54	4
C3H16orf58	4
C3H16orf71	4
C3H16orf72	5
C3H16orf89	3
C3H16orf91	2
C3H16orf96	3
C3H2orf16	5
C3H2orf42	4
C3H2orf49	3
C3H2orf68	3
C3H2orf73	4
C3H2orf74	4
C3H2orf78	4
C3H2orf81	4
C3H2orf91	3
C3H7orf26	2
C3H7orf43	3
C3H7orf50	2
C4A	6
C4BPA	6
C4BPB	5
C4H1orf112	2
C4H1orf162	4
C4H1orf189	3
C4H1orf194	2
C4H1orf226	6
C4H1orf43	2
C4H1orf52	3
C4H1orf54	3
C4H1orf56	2
C4H8orf33	2
C4H8orf34	5
C4H8orf37	6
C4H8orf59	2
C4H8orf76	4
C4H8orf82	2
C4H8orf88	1
C4H8orf89	2
C5	4
C5AR1	5
C5AR2	3
C5H12orf10	3
C5H12orf29	2
C5H12orf4	2
C5H12orf45	2
C5H12orf50	5
C5H12orf56	5
C5H12orf57	3
C5H12orf60	5
C5H12orf66	4
C5H12orf73	4
C5H12orf75	6
C5H22orf23	2
C6	5
C6H16orf46	2
C6H16orf70	2
C6H16orf74	5
C6H16orf95	6
C6H18orf21	4
C6H19orf12	4
C6H19orf33	2
C6H19orf47	2
C6H19orf54	2
C6H19orf81	4
C6H19orf84	2
C6H1orf109	6
C6H1orf122	3
C6H1orf123	2
C6H1orf174	3
C6H1orf210	5
C6H1orf216	5
C6H1orf50	1
C7H14orf119	1
C7H14orf93	1
C7H15orf39	2
C7H15orf40	2
C7H6orf106	5
C7H6orf125	2
C7H6orf132	2
C7H6orf136	3
C7H6orf15	3
C7H6orf222	6
C7H6orf223	5
C7H6orf226	5
C7H6orf47	4
C7H6orf52	5
C7H6orf62	2
C7H6orf89	2
C8B	5
C8G	6
C8H4orf17	4
C8H4orf19	2
C8H4orf33	2
C8H4orf36	3
C8H4orf46	5
C8H4orf48	5
C8H4orf50	4
C8H4orf54	5
C9	4
C9H11orf1	2
C9H11orf42	1
C9H11orf52	6
C9H11orf53	5
C9H11orf54	2
C9H11orf65	1
C9H11orf71	6
C9H11orf87	5
C9H11orf88	2
C9H11orf97	5
C9H1orf105	2
C9H1orf116	2
C9H1orf21	1
C9H1orf74	4
CA10	3
CA11	5
CA12	4
CA14	5
CA4	4
CA5A	6
CA5B	5
CA8	5
CA9	2
CAAP1	3
CAB39	6
CAB39L	4
CABCOCO1	6
CABIN1	2
CABLES1	4
CABLES2	3
CABP1	3
CABP2	6
CABP4	3
CABP7	2
CABYR	6
CACFD1	6
CACHD1	2
CACNA1A	5
CACNA1B	3
CACNA1C	4
CACNA1D	5
CACNA1F	4
CACNA1G	4
CACNA1H	5
CACNA1I	3
CACNA1S	3
CACNA2D1	5
CACNA2D2	5
CACNA2D3	4
CACNA2D4	3
CACNB1	4
CACNB2	4
CACNB3	5
CACNG1	6
CACNG5	3
CACNG6	5
CACNG7	5
CACTIN	2
CACUL1	5
CACYBP	2
CAD	3
CADM1	6
CADM2	3
CADM3	5
CADM4	5
CADPS	1
CADPS2	1
CAGE1	6
CALCB	3
CALCOCO1	5
CALCOCO2	5
CALCR	5
CALCRL	6
CALD1	5
CALHM3	2
CALHM4	4
CALHM5	5
CALHM6	3
CALM1	4
CALM2	4
CALM3	5
CALML4	1
CALML5	5
CALN1	1
CALR	4
CALR3	4
CALU	4
CALY	5
CAMK1	4
CAMK1D	6
CAMK1G	4
CAMK2A	3
CAMK2B	4
CAMK2D	5
CAMK2G	2
CAMK2N1	5
CAMK2N2	3
CAMK4	6
CAMKK1	4
CAMKK2	3
CAMKMT	2
CAMKV	5
CAMLG	2
CAMSAP1	2
CAMSAP2	4
CAMSAP3	3
CAMTA1	2
CAMTA2	1
CAND1	4
CAND2	2
CANT1	2
CANX	4
CAP1	5
CAP2	4
CAPG	5
CAPN1	5
CAPN10	5
CAPN11	5
CAPN12	5
CAPN13	5
CAPN14	4
CAPN15	3
CAPN2	5
CAPN5	6
CAPN6	5
CAPN7	2
CAPN8	4
CAPN9	4
CAPNS1	3
CAPRIN1	6
CAPRIN2	2
CAPS	1
CAPS2	3
CAPSL	4
CAPZA1	6
CAPZA2	6
CAPZB	5
CARD10	2
CARD11	3
CARD14	4
CARD19	6
CARD6	2
CARD9	2
CARF	6
CARHSP1	5
CARM1	3
CARMIL1	1
CARMIL2	4
CARMIL3	4
CARNMT1	6
CARNS1	1
CARS	2
CARS2	6
CASC1	2
CASC3	2
CASC4	4
CASD1	1
CASK	6
CASKIN1	1
CASKIN2	1
CASP10	6
CASP2	2
CASP3	5
CASP6	1
CASP7	2
CASP8	3
CASP8AP2	2
CASP9	2
CASQ1	6
CASQ2	3
CASS4	1
CAST	5
CASTOR1	5
CASTOR2	5
CASZ1	5
CAT	6
CATIP	4
CATSPER1	2
CATSPER2	5
CATSPER3	3
CATSPER4	3
CATSPERD	1
CATSPERE	4
CATSPERG	5
CATSPERZ	5
CAV1	1
CAV2	1
CAVIN1	1
CAVIN2	2
CAVIN3	5
CBARP	3
CBFA2T2	1
CBFA2T3	6
CBFB	5
CBL	1
CBLB	6
CBLC	1
CBLL1	4
CBLN2	4
CBLN3	3
CBR1	4
CBR3	2
CBR4	6
CBS	4
CBX1	2
CBX2	2
CBX3	6
CBX4	1
CBX5	6
CBX6	1
CBX7	5
CBX8	4
CBY1	3
CC2D1A	3
CC2D1B	3
CC2D2A	1
CCAR1	4
CCAR2	2
CCBE1	4
CCDC102A	1
CCDC103	4
CCDC106	3
CCDC107	3
CCDC110	2
CCDC112	1
CCDC113	4
CCDC114	6
CCDC115	6
CCDC117	4
CCDC12	2
CCDC120	3
CCDC121	4
CCDC122	2
CCDC124	2
CCDC125	3
CCDC126	5
CCDC127	4
CCDC13	4
CCDC130	1
CCDC134	2
CCDC136	5
CCDC137	2
CCDC138	2
CCDC14	4
CCDC142	3
CCDC146	5
CCDC148	4
CCDC149	2
CCDC15	5
CCDC150	4
CCDC151	2
CCDC152	5
CCDC153	6
CCDC154	3
CCDC155	4
CCDC157	2
CCDC158	4
CCDC159	4
CCDC160	4
CCDC162P	4
CCDC166	3
CCDC167	2
CCDC168	4
CCDC17	5
CCDC170	2
CCDC171	5
CCDC172	6
CCDC173	1
CCDC174	4
CCDC175	3
CCDC178	5
CCDC18	3
CCDC180	2
CCDC181	3
CCDC183	5
CCDC184	4
CCDC186	1
CCDC187	1
CCDC189	2
CCDC190	4
CCDC191	4
CCDC198	2
CCDC22	5
CCDC24	5
CCDC25	4
CCDC28A	5
CCDC28B	5
CCDC30	3
CCDC32	5
CCDC33	4
CCDC34	2
CCDC36	1
CCDC38	4
CCDC39	2
CCDC40	2
CCDC42	5
CCDC43	2
CCDC47	2
CCDC50	4
CCDC51	2
CCDC57	5
CCDC58	4
CCDC59	2
CCDC6	2
CCDC60	4
CCDC61	1
CCDC62	2
CCDC63	3
CCDC65	2
CCDC66	3
CCDC69	5
CCDC7	5
[truncated: 14,501 more rows]
